# Supplementary material for: Using gene expression databases for classical trait QTL candidate gene discovery in the BXD recombinant inbred genetic reference population: Mouse forebrain weight
Source: BMC Genomics. 2008 Sep 25;9:444. doi: 10.1186/1471-2164-9-444 (PMC2570693; doi:10.1186/1471-2164-9-444)
Supplement: Additional file 1 — List of genes within 10 Mb of Fbrwt1 or Fbrwt11. [file 1471-2164-9-444-S1.xls]

## Sheet: Sheet1
#geneName	name	chrom	strand	txStart
E030049G20Rik	NM_172484	chr1	-	125748846
D130011D22Rik	NM_176957	chr1	-	126362385
Mgat5	NM_145128	chr1	+	127142098
2610024A01Rik	NM_028135	chr1	-	127326247
Acmsd	NM_001033041	chr1	+	127571801
Ccnt2	NM_028399	chr1	+	127616552
Rab3gap1	NM_178690	chr1	+	127711504
R3hdm1	NM_181750	chr1	+	127946018
R3hdm1	NM_181750	chr1	+	128074311
Ubxd2	NM_026390	chr1	+	128087153
Mcm6	NM_008567	chr1	-	128174585
Dars	NM_145507	chr1	-	128206702
Dars	NM_177445	chr1	-	128206704
Cxcr4	NM_009911	chr1	-	128431065
D130067I03Rik	NM_172485	chr1	+	129123892
Daf2	NM_007827	chr1	-	130237972
Daf1	NM_010016	chr1	-	130289649
Zp3r	NM_009581	chr1	-	130426148
C4bp	NM_007576	chr1	-	130484215
Pfkfb2	NM_008825	chr1	-	130538618
9930028C20Rik	NM_178691	chr1	+	130566762
AA986860	NM_177604	chr1	+	130589707
Fcamr	NM_144960	chr1	+	130650337
Pigr	NM_011082	chr1	+	130676186
Faim3	NM_026976	chr1	+	130715312
Il24	NM_053095	chr1	-	130731683
Il20	NM_021380	chr1	-	130757085
Il19	NM_001009940	chr1	-	130782130
Il10	NM_010548	chr1	+	130869319
Mapkapk2	NM_008551	chr1	-	130903176
Dyrk3	NM_145508	chr1	-	130977914
Lgtn	NM_010709	chr1	+	131002708
Rassf5	NM_018750	chr1	-	131025890
Ikbke	NM_019777	chr1	-	131104074
2700049P18Rik	NM_175382	chr1	+	131378315
Avpr1b	NM_011924	chr1	+	131449440
Ctse	NM_007799	chr1	+	131488640
5430435G22Rik	NM_145509	chr1	+	131539051
Slc26a9	NM_177243	chr1	+	131594348
Slc41a1	NM_173865	chr1	+	131678281
Rab7l1	NM_144875	chr1	+	131717706
Nucks1	NM_175294	chr1	+	131762351
Pcanap6	NM_145977	chr1	+	131822427
Elk4	NM_007923	chr1	+	131859694
A930031D07Rik	NM_172510	chr1	-	131888602
Pctk3	NM_008795	chr1	-	131965580
A630065K24Rik	NM_144810	chr1	+	132155437
Nuak2	NM_028778	chr1	+	132172973
Tmcc2	NM_178874	chr1	-	132213623
Ripk5	NM_172516	chr1	+	132274898
Rbbp5	NM_172517	chr1	+	132334652
4930429O20Rik	NM_029025	chr1	+	132363502
Cntn2	NM_011531	chr1	-	132366699
Cntn2	NM_177129	chr1	-	132366699
Nfasc	NM_182716	chr1	-	132427508
Lrrn2	NM_010732	chr1	+	132741815
Mdm4	NM_008575	chr1	-	132851305
Ppp1r15b	NM_133819	chr1	+	132992923
Plekha6	NM_182930	chr1	+	133120187
Golt1a	NM_026680	chr1	+	133171170
Kiss1	NM_178260	chr1	+	133188555
Ren2	NM_031193	chr1	+	133212009
Ren1	NM_031192	chr1	+	133212035
Etnk2	NM_175443	chr1	+	133225132
Sox13	NM_011439	chr1	-	133243646
Snrpe	NM_009227	chr1	-	133465225
Zc3h11a	NM_144530	chr1	-	133482860
Atp2b4	NM_213616	chr1	-	133556865
Optc	NM_054076	chr1	-	133747991
Prelp	NM_054077	chr1	-	133761069
Fmod	NM_021355	chr1	+	133888996
Btg2	NM_007570	chr1	-	133925592
Chit1	NM_027979	chr1	+	133961505
Chi3l1	NM_007695	chr1	+	134032744
Mybph	NM_016749	chr1	+	134043711
Adora1	NM_001008533	chr1	-	134049487
Adora1	NM_009629	chr1	-	134049487
Myog	NM_031189	chr1	+	134140276
1300007B12Rik	NM_020588	chr1	-	134196360
4933406M09Rik	NM_173771	chr1	+	134236203
Cyb5r1	NM_028057	chr1	+	134256253
Adipor1	NM_028320	chr1	+	134265743
Klhl12	NM_153128	chr1	+	134305818
Rabif	NM_145510	chr1	+	134344923
4931440L10Rik	NM_183292	chr1	-	134391209
Jarid1b	NM_152895	chr1	+	134410458
Syt2	NM_009307	chr1	+	134496944
Ube2t	NM_026024	chr1	+	134812840
Ptprv	NM_007955	chr1	-	134958777
Ptpn7	NM_177081	chr1	+	134982988
Arl10b	NM_026823	chr1	+	134997097
Gpr37l1	NM_134438	chr1	-	135010515
Elf3	NM_007921	chr1	-	135104074
Rnpep	NM_145417	chr1	-	135113206
Timm17a	NM_011590	chr1	-	135152008
Lmod1	NM_053106	chr1	+	135175286
Tmem58	NM_175259	chr1	-	135221930
Nav1	NM_173437	chr1	-	135289346
LOC215714	NM_175447	chr1	+	135435245
Csrp1	NM_007791	chr1	+	135580251
Phlda3	NM_013750	chr1	+	135612814
Tnni1	NM_021467	chr1	+	135646867
Lad1	NM_133664	chr1	+	135665574
Tnnt2	NM_011619	chr1	+	135683299
Pkp1	NM_019645	chr1	-	135718292
9830123M21Rik	NM_177642	chr1	-	135800472
Tmem9	NM_025439	chr1	+	135864920
6530439I21	NM_177837	chr1	-	135973072
Kif21b	NM_019962	chr1	+	135978315
5730559C18Rik	NM_028872	chr1	-	136060425
Ddx59	NM_026500	chr1	+	136261992
Ddx59	NM_178052	chr1	+	136262038
Zfp281	NM_177643	chr1	+	136473723
Nr5a2	NM_030676	chr1	-	136693054
A130050O07Rik	NM_177080	chr1	+	137779073
Ptprc	NM_011210	chr1	-	137914318
Atp6v1g3	NM_177397	chr1	+	138124684
Nek7	NM_021605	chr1	-	138334093
Lhx9	NM_010714	chr1	-	138669440
Lhx9	NM_001025565	chr1	-	138669440
BC042698	NM_183217	chr1	+	138810959
Crb1	NM_133239	chr1	-	139045518
Zbtb41	NM_172643	chr1	+	139269559
Calmbp1	NM_009791	chr1	+	139301969
F13b	NM_031164	chr1	+	139348901
Cfhl1	NM_015780	chr1	-	139394238
LOC214403	NM_001029977	chr1	-	139544818
Cfhrb_4/2	NM_001025575	chr1	-	139703794
Cfh	NM_009888	chr1	-	139935794
Cdc73	NM_145991	chr1	-	143439562
B3galt2	NM_020025	chr1	+	143472806
Glrx2	NM_023505	chr1	+	143571711
Trove2	NM_013835	chr1	-	143587655
Uchl5	NM_019562	chr1	+	143609398
Rgs2	NM_009061	chr1	-	143832060
Rgs13	NM_153171	chr1	-	143970730
Rgs1	NM_015811	chr1	-	144078848
Rgs18	NM_022881	chr1	-	144586710
Actr2		chr11		19.9623
Rab1		chr11		20.1014
Cep68		chr11		20.1285
Slc1a4		chr11		20.2022
Sertad2		chr11		20.4433
9130023F12Rik		chr11		20.5851
4833432P19Rik		chr11		20.5941
9130023F12Rik		chr11		20.6086
1110067D22Rik		chr11		20.7236
Peli1		chr11		21.0361
Vps54		chr11		21.1393
Ugp2		chr11		21.2211
4932414J04Rik		chr11		21.3947
Mdh1		chr11		21.4568
AV249152		chr11		21.4723
Otx1		chr11		21.8948
Ehbp1		chr11		21.9058
Tmem17		chr11		22.4123
B3gnt1		chr11		22.7347
Commd1		chr11		22.7961
U2af1-rs1		chr11		22.872
Cct4		chr11		22.8906
4930430E16Rik		chr11		22.9134
Xpo1		chr11		23.1565
1110064P04Rik		chr11		23.3879
1700093K21Rik		chr11		23.4162
0610010F05Rik		chr11		23.4738
Pex13		chr11		23.5465
4933435A13Rik		chr11		23.566
Rel		chr11		23.642
Papolg		chr11		23.7627
A830031A19Rik		chr11		23.949
Bcl11a		chr11		23.9781
AK164574		chr11		24.0674
5730522E02Rik		chr11		25.5191
AK135532		chr11		26.2861
Fancl		chr11		26.2871
Vrk2		chr11		26.3714
LOC628586		chr11		26.4932
BC098095		chr11		26.6851
E030025D05Rik		chr11		28.2857
Efemp1		chr11		28.7532
Pnpt1		chr11		29.0307
A630052C17Rik		chr11		29.0713
AW011752		chr11		29.0729
4931428D14Rik		chr11		29.1215
A430106J12Rik		chr11		29.2738
2010316F05Rik		chr11		29.4129
Mtif2		chr11		29.4265
Rps27a		chr11		29.4458
AK006591		chr11		29.4479
Rtn4		chr11		29.5929
C230094A16Rik		chr11		29.6441
4931440F15Rik		chr11		29.7224
AK005979		chr11		29.7251
Spnb2		chr11		30.0076
AK139372		chr11		30.1675
Acyp2		chr11		30.406
Gpr75		chr11		30.7854
4933407N01Rik		chr11		30.8314
Asb3		chr11		30.8545
2510006C20Rik		chr11		30.8767
Stc2		chr11		31.2594
2310022M17Rik		chr11		31.5651
Cpeb4		chr11		31.7709
4930524B15Rik		chr11		31.8656
Nsg2		chr11		31.9005
Il9r		chr11		32.089
3300001G02Rik		chr11		32.1054
Rhbdf1		chr11		32.1096
Mpg		chr11		32.1265
Mare		chr11		32.1324
Hba-x		chr11		32.1766
Hba-a1		chr11		32.1837
LOC544763		chr11		32.187
BC043020		chr11		32.1965
Hbq1		chr11		32.2001
G431001E03Rik		chr11		32.2478
9630054F20Rik		chr11		32.3554
1700007I06Rik		chr11		32.4228
Stk10		chr11		32.4333
Fbxw11		chr11		32.5427
AK005748		chr11		32.7204
Fgf18		chr11		33.0174
Npm1		chr11		33.0525
Tlx3		chr11		33.1008
Ranbp17		chr11		33.1124
Gabrp		chr11		33.4508
Kcnip1		chr11		33.5293
Kcnmb1		chr11		33.8633
Lcp2		chr11		33.9472
Foxi1		chr11		34.1043
Dock2		chr11		34.173
MGC99845		chr11		34.2148
2600001J17Rik		chr11		34.6526
Slit3		chr11		34.9649
Pank3		chr11		35.6129
AI595406		chr11		35.6408
Rars		chr11		35.6518
Wwc1		chr11		35.6822
AK132489		chr11		35.7735
Odz2		chr11		35.8511

## Sheet: Sheet2
#geneName	name	chrom	T-Test 3Bvs3D
Tnni1	NM_021467	chr1	0.00391509
Asb3		chr11	0.00599731
Lgtn	NM_010709	chr1	0.0136072
Mapkapk2	NM_008551	chr1	0.014945
Zp3r	NM_009581	chr1	0.0200643
Jarid1b	NM_152895	chr1	0.0208687
Peli1		chr11	0.0269444
Fgf18		chr11	0.0271756
Cfh	NM_009888	chr1	0.0325805
Ppp1r15b	NM_133819	chr1	0.0396379
Btg2	NM_007570	chr1	0.0417338
Ctse	NM_007799	chr1	0.0426483
Syt2	NM_009307	chr1	0.0621487
Slc41a1	NM_173865	chr1	0.0654636
Pctk3	NM_008795	chr1	0.0660391
Mdm4	NM_008575	chr1	0.0709836
Fbxw11		chr11	0.0761092
Mybph	NM_016749	chr1	0.0785187
Ugp2		chr11	0.079087
Fmod	NM_021355	chr1	0.0936303
Lhx9	NM_010714	chr1	0.10237
Lhx9	NM_001025565	chr1	0.10237
Cyb5r1	NM_028057	chr1	0.104551
Daf1	NM_010016	chr1	0.10529
Pigr	NM_011082	chr1	0.113915
Nek7	NM_021605	chr1	0.114505
Xpo1		chr11	0.129274
Ptprv	NM_007955	chr1	0.131966
Ikbke	NM_019777	chr1	0.133015
Actr2		chr11	0.144889
Adora1	NM_001008533	chr1	0.145309
Adora1	NM_009629	chr1	0.145309
Hba-x		chr11	0.152842
Stk10		chr11	0.172657
Odz2		chr11	0.183082
Pkp1	NM_019645	chr1	0.186457
Mtif2		chr11	0.188564
Slc1a4		chr11	0.189531
Cfhl1	NM_015780	chr1	0.193908
C4bp	NM_007576	chr1	0.19474
Myog	NM_031189	chr1	0.207887
Hba-a1		chr11	0.241819
Ubxd2	NM_026390	chr1	0.271205
Npm1		chr11	0.271907
Rassf5	NM_018750	chr1	0.291703
Dock2		chr11	0.315792
Ptprc	NM_011210	chr1	0.319168
Nr5a2	NM_030676	chr1	0.326434
Lcp2		chr11	0.329847
Il9r		chr11	0.33391
Nsg2		chr11	0.33535
Rars		chr11	0.335446
Elf3	NM_007921	chr1	0.339281
Acyp2		chr11	0.346342
Pnpt1		chr11	0.364707
Elk4	NM_007923	chr1	0.36854
Rab1		chr11	0.394452
Rnpep	NM_145417	chr1	0.401518
Cct4		chr11	0.402927
Daf2	NM_007827	chr1	0.404129
Csrp1	NM_007791	chr1	0.442097
Spnb2		chr11	0.455259
Zfp281	NM_177643	chr1	0.473455
Sox13	NM_011439	chr1	0.486928
Kcnmb1		chr11	0.508536
B3gnt1		chr11	0.520173
Ren1	NM_031192	chr1	0.528198
U2af1-rs1		chr11	0.538846
Il10	NM_010548	chr1	0.542853
Commd1		chr11	0.547401
Rgs2	NM_009061	chr1	0.558609
Tnnt2	NM_011619	chr1	0.568079
Uchl5	NM_019562	chr1	0.578807
Chi3l1	NM_007695	chr1	0.584533
Rel		chr11	0.584846
Pfkfb2	NM_008825	chr1	0.596177
Phlda3	NM_013750	chr1	0.632481
Pex13		chr11	0.653812
Rps27a		chr11	0.67038
Snrpe	NM_009227	chr1	0.704471
Rtn4		chr11	0.707014
Dars	NM_145507	chr1	0.70706
Dars	NM_177445	chr1	0.70706
Gpr37l1	NM_134438	chr1	0.718686
Nav1	NM_173437	chr1	0.719816
Tlx3		chr11	0.720392
F13b	NM_031164	chr1	0.73029
Mpg		chr11	0.739147
A930031D07Rik	NM_172510	chr1	0.761292
Timm17a	NM_011590	chr1	0.761493
Stc2		chr11	0.852277
B3galt2	NM_020025	chr1	0.866644
1300007B12Rik	NM_020588	chr1	0.917558
Calmbp1	NM_009791	chr1	0.928537
2600001J17Rik		chr11	0.936693
Vps54		chr11	0.938905
E030049G20Rik	NM_172484	chr1	#N/A
D130011D22Rik	NM_176957	chr1	#N/A
Mgat5	NM_145128	chr1	#N/A
2610024A01Rik	NM_028135	chr1	#N/A
Acmsd	NM_001033041	chr1	#N/A
Ccnt2	NM_028399	chr1	#N/A
Rab3gap1	NM_178690	chr1	#N/A
R3hdm1	NM_181750	chr1	#N/A
R3hdm1	NM_181750	chr1	#N/A
Mcm6	NM_008567	chr1	#N/A
Cxcr4	NM_009911	chr1	#N/A
D130067I03Rik	NM_172485	chr1	#N/A
9930028C20Rik	NM_178691	chr1	#N/A
AA986860	NM_177604	chr1	#N/A
Fcamr	NM_144960	chr1	#N/A
Faim3	NM_026976	chr1	#N/A
Il24	NM_053095	chr1	#N/A
Il20	NM_021380	chr1	#N/A
Il19	NM_001009940	chr1	#N/A
Dyrk3	NM_145508	chr1	#N/A
2700049P18Rik	NM_175382	chr1	#N/A
Avpr1b	NM_011924	chr1	#N/A
5430435G22Rik	NM_145509	chr1	#N/A
Slc26a9	NM_177243	chr1	#N/A
Rab7l1	NM_144875	chr1	#N/A
Nucks1	NM_175294	chr1	#N/A
Pcanap6	NM_145977	chr1	#N/A
A630065K24Rik	NM_144810	chr1	#N/A
Nuak2	NM_028778	chr1	#N/A
Tmcc2	NM_178874	chr1	#N/A
Ripk5	NM_172516	chr1	#N/A
Rbbp5	NM_172517	chr1	#N/A
4930429O20Rik	NM_029025	chr1	#N/A
Cntn2	NM_011531	chr1	#N/A
Cntn2	NM_177129	chr1	#N/A
Nfasc	NM_182716	chr1	#N/A
Lrrn2	NM_010732	chr1	#N/A
Plekha6	NM_182930	chr1	#N/A
Golt1a	NM_026680	chr1	#N/A
Kiss1	NM_178260	chr1	#N/A
Ren2	NM_031193	chr1	#N/A
Etnk2	NM_175443	chr1	#N/A
Zc3h11a	NM_144530	chr1	#N/A
Atp2b4	NM_213616	chr1	#N/A
Optc	NM_054076	chr1	#N/A
Prelp	NM_054077	chr1	#N/A
Chit1	NM_027979	chr1	#N/A
4933406M09Rik	NM_173771	chr1	#N/A
Adipor1	NM_028320	chr1	#N/A
Klhl12	NM_153128	chr1	#N/A
Rabif	NM_145510	chr1	#N/A
4931440L10Rik	NM_183292	chr1	#N/A
Ube2t	NM_026024	chr1	#N/A
Ptpn7	NM_177081	chr1	#N/A
Arl10b	NM_026823	chr1	#N/A
Lmod1	NM_053106	chr1	#N/A
Tmem58	NM_175259	chr1	#N/A
LOC215714	NM_175447	chr1	#N/A
Lad1	NM_133664	chr1	#N/A
9830123M21Rik	NM_177642	chr1	#N/A
Tmem9	NM_025439	chr1	#N/A
6530439I21	NM_177837	chr1	#N/A
Kif21b	NM_019962	chr1	#N/A
5730559C18Rik	NM_028872	chr1	#N/A
Ddx59	NM_026500	chr1	#N/A
Ddx59	NM_178052	chr1	#N/A
A130050O07Rik	NM_177080	chr1	#N/A
Atp6v1g3	NM_177397	chr1	#N/A
BC042698	NM_183217	chr1	#N/A
Crb1	NM_133239	chr1	#N/A
Zbtb41	NM_172643	chr1	#N/A
LOC214403	NM_001029977	chr1	#N/A
Cfhrb_4/2	NM_001025575	chr1	#N/A
Cdc73	NM_145991	chr1	#N/A
Glrx2	NM_023505	chr1	#N/A
Trove2	NM_013835	chr1	#N/A
Rgs13	NM_153171	chr1	#N/A
Rgs1	NM_015811	chr1	#N/A
Rgs18	NM_022881	chr1	#N/A
Cep68		chr11	#N/A
Sertad2		chr11	#N/A
9130023F12Rik		chr11	#N/A
4833432P19Rik		chr11	#N/A
9130023F12Rik		chr11	#N/A
1110067D22Rik		chr11	#N/A
4932414J04Rik		chr11	#N/A
Mdh1		chr11	#N/A
AV249152		chr11	#N/A
Otx1		chr11	#N/A
Ehbp1		chr11	#N/A
Tmem17		chr11	#N/A
4930430E16Rik		chr11	#N/A
1110064P04Rik		chr11	#N/A
1700093K21Rik		chr11	#N/A
0610010F05Rik		chr11	#N/A
4933435A13Rik		chr11	#N/A
Papolg		chr11	#N/A
A830031A19Rik		chr11	#N/A
Bcl11a		chr11	#N/A
AK164574		chr11	#N/A
5730522E02Rik		chr11	#N/A
AK135532		chr11	#N/A
Fancl		chr11	#N/A
Vrk2		chr11	#N/A
LOC628586		chr11	#N/A
BC098095		chr11	#N/A
E030025D05Rik		chr11	#N/A
Efemp1		chr11	#N/A
A630052C17Rik		chr11	#N/A
AW011752		chr11	#N/A
4931428D14Rik		chr11	#N/A
A430106J12Rik		chr11	#N/A
2010316F05Rik		chr11	#N/A
AK006591		chr11	#N/A
C230094A16Rik		chr11	#N/A
4931440F15Rik		chr11	#N/A
AK005979		chr11	#N/A
AK139372		chr11	#N/A
Gpr75		chr11	#N/A
4933407N01Rik		chr11	#N/A
2510006C20Rik		chr11	#N/A
2310022M17Rik		chr11	#N/A
Cpeb4		chr11	#N/A
4930524B15Rik		chr11	#N/A
3300001G02Rik		chr11	#N/A
Rhbdf1		chr11	#N/A
Mare		chr11	#N/A
LOC544763		chr11	#N/A
BC043020		chr11	#N/A
Hbq1		chr11	#N/A
G431001E03Rik		chr11	#N/A
9630054F20Rik		chr11	#N/A
1700007I06Rik		chr11	#N/A
AK005748		chr11	#N/A
Ranbp17		chr11	#N/A
Gabrp		chr11	#N/A
Kcnip1		chr11	#N/A
Foxi1		chr11	#N/A
MGC99845		chr11	#N/A
Slit3		chr11	#N/A
Pank3		chr11	#N/A
AI595406		chr11	#N/A
Wwc1		chr11	#N/A
AK132489		chr11	#N/A
