# Supplementary material for: Using gene expression databases for classical trait QTL candidate gene discovery in the BXD recombinant inbred genetic reference population: Mouse forebrain weight
Source: BMC Genomics. 2008 Sep 25;9:444. doi: 10.1186/1471-2164-9-444 (PMC2570693; doi:10.1186/1471-2164-9-444)
Supplement: Additional file 2 — List of forebrain weight correlations with gene expression. [file 1471-2164-9-444-S2.xls]

## Sheet: correlations
Record ID	Symbol	Description	Chr	Megabase	Mean Expr	Correlation	N Cases	p Value
97713_at	Ntan1	similar to N-terminal Asn amidase (CZECHII sequence)	16	0	387.351	-0.366953	32	0.0381971
160905_s_at	A030009H04Rik	hypothetical protein LOC80515	11	69.1583	1366.69	-0.465526	32	0.00660812
96535_at	Znf499	zinc finger protein 499	7	11.9058	286.117	0.368387	32	0.0373731
96311_at	Mbp	myelin basic protein, 3' UTR	18	82.7195	5490.51	0.35074	32	0.0485503
97752_at	E130013N09Rik	RIKEN cDNA E130013N09 sequence	2	158.077	473.297	0.42238	32	0.0152461
102556_at	Adra2a	adrenergic receptor, alpha 2a	19	54.1004	51.4171	0.388355	32	0.027302
98561_at	Tnni1	troponin I, skeletal, slow 1	1	137.625	238.151	0.444913	32	0.00999691
94312_at	KIAA0251	pyridoxal dependent group II decarboxylase family member	16	13.7479	158.614	0.447707	32	0.00946661
101516_at	Cd59a	CD59a antigen	2	103.916	245.357	-0.404758	32	0.020778
96020_at	C1qb	complement component 1, q subcomponent, b polypeptide	4	136.152	342.054	0.359869	32	0.0424804
161466_r_at	Asb3	ankyrin repeat and SOCS box-containing protein 3	11	31.0013	36.0771	0.502903	32	0.00289199
103471_at	Tbc1d15	TBC1 domain family, member 15	10	114.604	106.074	0.368884	32	0.037091
160344_at	Npc2	Niemann Pick type C2	12	85.6465	558.749	0.390458	32	0.0263835
95430_f_at	Spg21	spastic paraplegia 21 homolog	9	65.2853	194.774	-0.355148	32	0.04554
95124_i_at	Rbx1	ring-box 1	15	81.3031	1576.41	-0.441857	32	0.0106049
160850_at	Fpgs	folylpolyglutamyl synthetase	2	32.5049	178.32	-0.518786	32	0.00196992
101209_at	Fcer1a	Fc receptor, IgE, high affinity 1, alpha	1	175.058	17.32	0.375389	32	0.0335512
104374_at	Serpina3n	serine (or cysteine) proteinase inhibitor, clade A, member 3N	12	104.815	546.254	-0.370078	32	0.03642
100771_at	Blnk	B-cell linker	19	40.9878	138.014	-0.402908	32	0.0214431
95863_at	D8Ertd67e	DNA segment, Chr 8, ERATO Doi 67, expressed	8	12.5387	46.9229	-0.380823	32	0.030806
101992_at	Psmb6	proteasome (prosome, macropain) subunit, beta type 6	11	70.3425	508.58	0.366992	32	0.0381742
96629_at	D7Rp2e	androgen regulated gene RP2	7	35.256	449.166	0.368194	32	0.0374832
161407_i_at	Inpp1	inositol polyphosphate-1-phosphatase	1	0	771.323	-0.351055	32	0.0483301
104446_f_at	4933428G09Rik	RIKEN cDNA 4933428G09 gene	5	48.6765	57.8714	-0.352493	32	0.0473348
93616_g_at	Pbx3	pre B-cell leukemia homoeobox transcription factor 3	2	33.994	189.989	0.46391	32	0.00683311
161397_r_at	Dhodh	dihydroorotate dehydrogenase	8	0	699.454	-0.407312	32	0.0198876
99431_at	Soat2	sterol O-acyltransferase 2	15	101.987	140.329	-0.427225	32	0.0139593
99046_at	Mobp	myelin-associated oligodendrocytic basic protein	9	120.028	699.874	0.377933	32	0.0322428
95376_at	Clcn1	chloride channel 1	6	42.2448	104.194	-0.416746	32	0.0168643
100405_at	Cbx3	Chromobox homolog 3 (Drosophila HP1 gamma)	14	72.6892	87.3257	0.355527	32	0.0452877
94732_at	Rptn	repetin	3	93.4842	18.3829	-0.410079	32	0.0189583
101583_at	Btg2	B-cell translocation gene 2, anti-proliferative	1	135.892	610.134	-0.520572	32	0.00188417
94387_at	Spata5	spermatogenesis associated factor	3	37.6561	35.0629	0.546295	32	0.000961466
162378_r_at	8430437G11Rik	hypothetical protein LOC101118	6	13.5313	12.0429	-0.35017	32	0.0489507
104467_at	Cpd	carboxypeptidase D	11	76.5952	260.746	-0.430613	32	0.0131136
99667_at	Cox6a2	cytochrome c oxidase, subunit VIa, polypeptide 2	7	127.997	279.949	0.352657	32	0.0472224
93810_at	Ctsd	cathepsin D (lysosomal aspartyl protease)	7	142.186	2063.64	0.387613	32	0.0276322
92895_at	Sim1	single-minded protein 1 (Sim1) gene, exon 11	10	50.677	35.3914	-0.436802	32	0.0116782
160514_at	Rp9	retinitis pigmentosa 9	9	22.1988	361.583	-0.432907	32	0.0125653
102765_at	Cops7b	COP9 (constitutive photomorphogenic), subunit 7b (Arabidopsis)	1	88.4371	317.769	-0.446194	32	0.0097507
102082_at	Gnas	guanine nucleotide binding protein, alpha stimulating, intron	2	173.981	63.8457	0.414649	32	0.0175014
160582_at	Mybpc3	myosin binding protein C, cardiac	2	90.9363	90.54	-0.433778	32	0.0123622
100736_at	Barx2	BarH-like homeobox 2	9	31.5959	26.8057	-0.40088	32	0.0221922
161066_at	Alg5	asparagine-linked glycosylation 5 homolog (yeast, dolichyl-phosphate beta-glucosyltransferase)	3	54.8375	30.5886	0.369831	32	0.0365579
98019_at	Tgfb1i1	transforming growth factor beta 1 induced transcript 1	7	128.044	535.131	-0.370587	32	0.0361365
160233_at	Ak3l	adenylate kinase 3 alpha like	19	29.0872	174.774	0.38916	32	0.0269476
101872_at	Gsta2	glutathione-S-transferase, alpha 2 (Yc2)	9	78.0901	128.974	0.373886	32	0.034344
104453_at	2310079P12Rik	RP23-268K22.3	11	57.6242	241.489	-0.486038	32	0.00425294
93006_at	Nfic	nuclear factor I/C	10	80.8041	71.4886	-0.450853	32	0.00889781
92567_at	Col5a2	procollagen type 5, alpha 2	1	45.3206	43.3486	-0.404137	32	0.0209994
95754_at	Mbtps1	membrane-bound transcription factor protease, site 1	8	122.394	433.283	-0.369747	32	0.0366047
102295_at	Kcna5	potassium channel, A current, subtype 1, gene 5	6	126.499	86.6657	0.396053	32	0.0240603
102886_at	Gpc4	glypican 4	X	48.2976	52.66	0.374418	32	0.0340619
103206_at	Cog5	component of oligomeric golgi complex 5	12	32.5224	61.3914	-0.357165	32	0.0442123
160805_s_at	Mpdu1	mannose-P-dolichol utilization defect 1	11	69.4731	243.723	0.39034	32	0.0264345
99152_at	Fmod	fibromodulin	1	135.864	86.1257	-0.385234	32	0.0287128
101409_at	Lgtn	ligatin	1	132.994	198.151	-0.37737	32	0.0325288
92943_at	Gria1	glutamate receptor ionotropic, AMPA 1	11	57.1339	1126.76	-0.455492	32	0.0081115
160829_at	Phlda1	pleckstrin homology-like domain, family A, member 1	10	110.912	128.977	0.37813	32	0.0321428
95792_at	Sh3bp3	SH3-domain binding protein 3	2	120.224	20.2829	-0.356773	32	0.0444681
101290_at	Gnrh	gonadotropin releasing hormone	14	66.6997	140.34	-0.514136	32	0.00220909
162037_f_at	Npy2r	neuropeptide Y receptor Y2	3	82.6244	262.52	-0.38092	32	0.0307587
103999_at	4932416N17Rik	RIKEN cDNA 4932416N17	16	10.6579	354.806	-0.44243	32	0.0104885
161337_f_at	Wars	tryptophanyl tRNA synthetase	12	109.308	128.586	-0.359287	32	0.0428484
95121_at	Pole4	DNA polymerase epsilon subunit 4	6	82.6125	104.683	-0.384309	32	0.0291421
161221_f_at	Asns	asparagine synthetase	6	7.62521	97.6771	0.353326	32	0.0467662
94151_at	Pip	prolactin induced protein	6	41.7772	16.3314	-0.493396	32	0.00360396
95437_at	Rfwd2	ring finger and WD repeat domain 2 (constitutive photomorphogenesis protein 1 homolog)	1	161.182	167.171	0.416802	32	0.0168475
93740_at	Nsep1	nuclease sensitive element binding protein 1	4	118.776	4100.21	-0.368601	32	0.0372512
92661_at	Ptprv	protein tyrosine phosphatase, receptor type V	1	136.926	14.62	-0.411859	32	0.0183796
92733_at	Adam4	a disintegrin and metalloprotease domain (ADAM 4)	12	82.3383	17.4429	-0.382594	32	0.0299513
97778_at	Siat6	sialyltransferase (N-acetyllacosaminide alpha 2,3-sialyltransferase)	4	117.431	40.9914	0.36117	32	0.0416668
102651_at	Gck	glucokinase	11	5.80086	181.96	-0.396966	32	0.0236975
94731_at	Stac	src homology three (SH3) and cysteine rich domain	9	111.406	39.1657	-0.412848	32	0.018064
104139_at	P4ha1	procollagen-proline, 2-oxoglutarate 4-dioxygenase (proline 4-hydroxylase), alpha 1 polypeptide	10	58.7667	182.923	0.403933	32	0.0210726
95896_at	Cox7c	cytochrome c oxidase, subunit VIIc	13	86.5183	60.98	0.399011	32	0.0229012
162276_i_at	C1qb	complement component 1, q subcomponent, b polypeptide	4	0	141.76	-0.350016	32	0.0490596
98284_f_at	H2-T3	histocompatibility 2, T region locus 3	17	35.7937	562.906	-0.578607	32	0.000376291
104452_at	Fstl3	follistatin-like 3 (secreted glycoprotein)	10	79.1804	105.406	0.39061	32	0.0263182
100828_at	Myl4	myosin, light polypeptide 4, atrial, embryonic	11	104.402	242.94	-0.385763	32	0.0284695
161439_f_at	Ap1m1	adaptor-related protein complex AP-1, mu subunit 1	8	75.1862	234.246	-0.375324	32	0.0335849
93299_at	Msh6	mut S homolog 6	17	87.9002	90.4257	-0.362618	32	0.0407753
102000_f_at	Uqcrc2	RIKubiquinol cytochrome c reductase core protein 2	7	120.45	1372.33	-0.406009	32	0.0203381
98800_at	Slc23a3	solute carrier family 23 (nucleobase transporters), member 3	1	75.009	175.591	-0.381534	32	0.0304605
99891_at	Pou6f1	POU domain, class 6, transcription factor 1	15	100.406	74.1057	0.438418	32	0.0113257
92650_at	Man1b	mannosidase 1, beta	3	100.696	16.3114	-0.382327	32	0.0300792
94240_i_at	Rpl29	ribosomal protein L29	6	140.892	202.737	-0.366079	32	0.0387061
93859_at	Mtif2	mitochondrial translational initiation factor 2	11	29.4449	150.02	0.512621	32	0.0022922
160727_at	2410002F23Rik	RIKEN cDNA 2410002F23 gene	7	44.12	572.814	0.381947	32	0.0302612
95586_at	P2rx4	purinergic receptor P2X, ligand-gated ion channel 4	5	122.989	71.1171	-0.35838	32	0.0434273
104584_f_at	Crb3	crumbs homolog 3 (Drosophila)	17	56.7509	16.92	-0.367785	32	0.0377171
95090_at	2410001H17Rik	similar to hypothetical protein FLJ21749	19	4.12758	696.934	-0.360451	32	0.0421149
97165_r_at	D2Ertd93e	DNA segment, Chr 2, ERATO Doi 93, expressed	2	167.894	41.9343	-0.370708	32	0.0360698
100996_at	Agpat6	1-acylglycerol-3-phosphate O-acyltransferase 6 (lysophosphatidic acid acyltransferase, zeta)	8	24.639	22.9371	0.397212	32	0.0236007
101321_r_at	Ighg	Immunoglobulin heavy chain (gamma polypeptide)	12	0	18.62	-0.363251	32	0.0403903
93387_at	Kera	keratocan	10	97.0428	28.98	0.392482	32	0.0255232
103248_at	Fkbp1b	FK506 binding protein 1b (12.6 kDa)	12	4.85559	791.183	-0.355166	32	0.0455276
95379_at	Mab21l2	mab-21-like 2 (C. elegans)	3	86.6321	53.4914	0.443082	32	0.0103576
96791_at	1500005K14Rik	hypothetical protein LOC76566	11	75.8354	264.397	-0.410859	32	0.0187028
94232_at	Ccnd1	cyclin D1	7	144.74	302.854	0.374681	32	0.0339227
160584_at	ep	pale ear	X	127.013	92.6686	-0.469872	32	0.00603402
92653_at	Klf7	Kruppel-like factor 7 (ubiquitous)	1	64.0486	49.0943	0.426873	32	0.0140496
95289_r_at	Ape	Akt-phosphorylation enhancer	11	29.4084	33.2	0.421209	32	0.0155716
162428_i_at	S100a14	S100 calcium binding protein A14	3	0	937.417	-0.414723	32	0.0174786
95740_at	2300003P22Rik	hypothetical protein LOC67855	6	86.5948	182.314	-0.39415	32	0.0248311
100352_at	Hspa4	heat shock 70 kDa protein 4	11	53.1104	46.0886	0.354502	32	0.0459719
104470_at	Utp14a	UTP14, U3 small nucleolar ribonucleoprotein, homolog A (yeast)	X	44.5219	55.48	-0.349063	32	0.0497362
96325_at	2510039O18Rik	hypothetical protein LOC77034	4	146.791	109.026	0.390026	32	0.0265701
161566_r_at	Asgr1	asialoglycoprotein receptor 1	11	0	29.6229	-0.408034	32	0.0196418
98874_at	Traf6	Tnf receptor-associated factor 6	2	101.498	33.48	0.390678	32	0.0262887
161596_f_at	Akap8	A kinase (PRKA) anchor protein 8	17	0	178.031	-0.40218	32	0.0217098
97699_at	Plxn1	plexin 1	6	89.2844	154.763	0.470521	32	0.005952
103854_at	Arl2	ADP-ribosylation-like 2	19	6.13599	460.406	0.373248	32	0.034685
98952_at	Nulp1	nuclear localized protein 1	8	126.289	218.986	-0.410287	32	0.01889
101884_at	Xlr4	X-linked lymphocyte-regulated 4	X	69.4748	23.6714	0.380864	32	0.0307862
99447_at	1110007L15Rik	hypothetical protein LOC67604	5	139.523	91.2943	-0.350519	32	0.0487058
162364_f_at	Glud	glutamate dehydrogenase	14	0	33.0257	-0.410455	32	0.0188347
98518_f_at	Nice-1	NICE-1 protein	3	93.0996	13.24	-0.368697	32	0.0371969
104280_at	Sncg	synuclein, gamma	14	33.2	68.3171	-0.384019	32	0.0292776
102211_r_at	Sec24b	SEC24 related gene family, member B	3	129.975	25.9686	-0.470895	32	0.00590511
94483_at	Csnk2a2	casein kinase II, alpha 2, polypeptide	8	98.3423	125.997	-0.384461	32	0.0290712
162054_r_at	Snapc3	small nuclear RNA activating complex, polypeptide 3	4	0	34.0543	-0.365847	32	0.0388423
99637_at	Col15a1	procollagen type 15, alpha 1	4	47.3337	56.3914	-0.362556	32	0.0408132
98965_at	Grcc3f	gene rich cluster, C3f gene	6	124.669	83.4886	-0.349793	32	0.0492175
97184_at	Tbc1d22a	TBC1 domain family, member 22a	15	86.3248	174.471	0.437266	32	0.0115761
161911_f_at	Eif4el3	eukaryotic translation initiation factor 4E-like 3	1	89.059	50.4514	-0.368471	32	0.0373254
101319_f_at	Igk-V	immunoglobulin kappa chain complex variable region	6	70.0467	33.3971	0.406415	32	0.0201968
104322_at	Ckap2	cytoskeleton associated protein 2	8	23.6342	36.7371	-0.483361	32	0.00451246
98836_at	Pdcd1	programmed cell death 1	1	95.8688	23.9314	0.350902	32	0.0484371
98087_at	Tbk1	TANK-binding kinase 1	10	120.95	273.149	-0.383355	32	0.0295901
99898_at	Gng4	guanine nucleotide binding protein, gamma 4	13	13.5982	79.2857	0.42188	32	0.0153843
102092_s_at	Ovgp1	oviductal glycoprotein 1, 120kD	3	106.115	14.88	-0.367076	32	0.0381256
161976_r_at	Hig1	hypoxia induced gene 1	9	0	8.87143	-0.364428	32	0.0396827
101755_f_at	Sprr2j	small proline-rich protein 2J	3	92.5042	434.066	-0.374371	32	0.0340865
98980_at	Cd37	CD37 antigen	7	45.1018	94.3429	0.439498	32	0.0110951
102076_at	Igk-V	IgVk aj4 gene	6	69.0408	64.0286	-0.411472	32	0.018504
92840_at	Nup54	nucleoporin p54	5	93.4911	39.0857	-0.356922	32	0.0443707
101155_at	Hsf2	heat shock factor 2	10	57.1999	22.2	-0.381518	32	0.0304685
97017_f_at	Sparc	secreted acidic cysteine-rich glycoprotein	11	55.238	303.697	-0.51907	32	0.00195607
93457_at	Crygb	crystallin, gamma B	1	65.0147	10.2857	-0.384604	32	0.0290047
93385_at	Nthl1	thymin glycol DNA glycosylase AP lyase	17	24.3624	37.3057	-0.38232	32	0.0300823
99823_r_at	D18Ertd232e		14	0	111.543	-0.353949	32	0.0463438
96861_at	Mrpl50	mitochondrial ribosomal protein L50	4	49.5353	110.497	0.352581	32	0.0472749
104387_at	Slc23a1	solute carrier family 23 (nucleobase transporters), member 1	18	35.7402	8.51714	-0.350105	32	0.0489971
160906_i_at	AY423051	unknown, AY423051	X	20.7768	12.3514	0.400977	32	0.0221557
92390_at	Pik3cd	phosphatidylinositol 3-kinase catalytic delta polypeptide	4	148.494	71.6343	0.357666	32	0.0438874
95926_at	AA517448	expressed sequence AA517448	4	104.246	39.9943	0.351786	32	0.0478226
92998_at	Vav2	Vav2-like oncogene	2	27.0857	49.34	-0.356066	32	0.0449316
92778_i_at	Igk-V	mammary tumor virus long terminal repeat	6	68.1813	568.586	-0.410775	32	0.0187303
103099_f_at	Cgbp	RIKEN cDNA 2410002I16 gene	18	74.3466	1014.11	-0.392352	32	0.0255778
93937_at	Gas8	growth arrest specific 8	8	126.415	94.6914	0.358659	32	0.0432487
103069_at	Lin9	Lin-9 homolog (C. elegans)	1	182.527	66.52	-0.37377	32	0.0344057
94297_at	Fkbp5	FK506 binding protein 5,51kDa	17	28.1269	380.691	0.380118	32	0.0311519
161241_at	Noc4l	nucleolar complex associated 4 homolog	5	0	35.9686	-0.465894	32	0.00655778
95869_at	D1Ertd84e	DNA segment, Chr 1, ERATO Doi 84, expressed	18	10.7451	18.1657	-0.367905	32	0.0376486
94277_at	Mtx1	metaxin 1	3	89.2953	346.106	-0.387918	32	0.0274963
160728_r_at	D8Ertd69e	DNA segment, Chr 8, ERATO Doi 69, expressed	8	82.5738	9.72	0.409052	32	0.0192989
160790_s_at	Btrc	beta-transducin repeat containing protein	19	45.5806	227.02	0.573309	32	0.000442267
99348_r_at	AA116459	singelton UniGene Cluster Mm.5366	2	11.4209	28.7057	-0.417407	32	0.0166675
161692_r_at	Cfhrb	complement factor H-related protein	1	0	10.6543	-0.384513	32	0.029047
98002_at	Icsbp1	interferon consensus sequence binding protein 1	8	123.642	105.783	0.362891	32	0.0406088
98565_at	Rps26	ribosomal protein S26	10	0	15.5057	-0.416778	32	0.0168548
95247_at	BB001228	expressed sequence BB001228	10	62.2022	41.0829	0.410751	32	0.0187382
97115_at	C330013J21Rik	RIKEN cDNA C330013J21	2	177.827	151.806	-0.414682	32	0.0174913
94665_at	Pla2g5	phospholipase A2, group 5	4	138.072	57.2314	0.349834	32	0.0491881
94053_at	Cpsf3l	cleavage and polyadenylation specific factor 3-like	4	154.733	64.6086	0.375046	32	0.0337308
92198_s_at	Daf2	decay accelerating factor 2	1	132.277	14.9829	0.372449	32	0.0351158
104715_at	Ubap2	ubiquitin-associated protein 2	4	41.3832	460.163	-0.401328	32	0.022025
93484_at	Ns3tp2	HCV NS3-transactivated protein 2	18	56.6173	58.9	-0.408507	32	0.0194819
101694_f_at	Myst2	MYST histone acetyltransferase 2	11	95.1177	107.269	-0.448938	32	0.00924055
95315_at	Zfp14	zinc finger protein 14 isoform a	7	29.7466	38.1914	-0.557793	32	0.000697332
92654_at	Polr3a	Polymerase (RNA) III (DNA directed) polypeptide A	14	23.2812	76.1914	-0.355549	32	0.0452734
95371_g_at	Cdh4	cadherin 4	2	179.777	35.7686	0.372515	32	0.03508
162485_at	Zfp91	zinc finger protein 91	19	0	7.09143	-0.38664	32	0.0280703
101678_r_at	AA204020	Transcribed locus	16	0	326.069	0.381989	32	0.0302414
98390_at	Impdh1	inosine 5'-phosphate dehydrogenase 1	6	29.1525	227.146	0.349797	32	0.0492143
98987_at	Faf1	Fas-associated factor 1	4	109.46	122.366	-0.485264	32	0.00432657
161727_r_at	Rad52	RAD52, Saccharomyces cerevisiae	6	0	8.7	-0.389439	32	0.0268253
103496_at	Arid3a	AT rich interactive domain 3A (Bright like)	10	79.3577	26.6629	-0.485972	32	0.00425913
104487_at	E130307C13	histone 1, H2ah-like	6	136.774	41.2571	-0.386718	32	0.0280348
94119_at	Pip5k1c	phosphatidylinositol-4-phosphate 5-kinase, type 1 gamma	10	80.7181	111.52	0.371721	32	0.0355123
104381_at	Nr1h3	nuclear receptor subfamily 1, group H, member 3	2	90.9849	38.4314	0.389594	32	0.026758
101926_at	Pim2	Pim2 oncogene	X	7.03982	391.151	0.422832	32	0.0151221
97073_at	Gch	GTP cyclohydrolase 1	14	0	11.4771	-0.35161	32	0.047944
103398_at	Pxn	paxillin	5	115.816	187.577	-0.387209	32	0.0278137
92663_at	Ptprv	protein tyrosine phosphatase, receptor type V	1	136.925	94.4543	0.408431	32	0.0195074
96970_at	Igh-V	mmunoglobulin heavy chain variable gene	12	114.736	50.2943	0.378422	32	0.0319956
101019_at	Ctsc	cathepsin C	7	88.185	28.9286	0.389917	32	0.0266171
96123_at	Lbp	lipopolysaccharide binding protein	2	158.023	220.214	-0.463543	32	0.00688508
103265_r_at	Epb4.1l1	erythrocyte protein band 4.1-like 1	2	0	22.8657	-0.416644	32	0.0168949
103493_at	Nmb	neuromedin B	7	80.7758	44.28	0.358838	32	0.0431344
104332_at	Ptcd2	pentatricopeptide repeat domain 2	13	100.42	444.286	0.433603	32	0.0124029
96532_at	H2-T23	histocompatibility 2, class 1, T region locus 23	10	62.0439	44.5257	-0.36001	32	0.0423914
161805_r_at	Nsun2	NOL1/NOP2/sun domain 2	13	0	27.3743	-0.355025	32	0.045622
100302_at	Maff	musculoaponeurotic fibrosarcoma virus AS42 oncogene protein F	15	79.1847	63.1486	0.419092	32	0.0161743
160473_at	Nme4	expressed in non-metastatic cells 4, protein (NM23-M4)(nucleoside diphosphate kinase)	17	25.8197	51.8371	0.459642	32	0.0074582
100764_at	Il2rb	interleukin 2 receptor, beta	15	78.3086	71.3857	-0.37094	32	0.0359416
161373_r_at	Tro	trophinin isoform 3	X	0	28.5429	-0.404387	32	0.0209101
160591_at	St7	suppression of tumorigenicity 7	6	17.8842	96.6543	-0.354409	32	0.0460343
160853_at	Ptdss2	phosphatidylserine synthase 2	7	141.007	222.117	0.375776	32	0.0333496
162476_r_at	Rpl8	ribosomal protein L8	15	0	45.7	-0.450558	32	0.00894987
93546_s_at	Cbfb	core binding protein beta	8	108.107	547.126	-0.367278	32	0.0380087
162118_f_at	Btbd14a	BTB (POZ) domain containing 14A	2	0	59.34	0.677778	32	8.88269e-06
96264_at	Wdr45l	Wdr45 like	11	121.144	356.617	-0.366018	32	0.0387417
96620_at	Gsg1	germ cell-specific gene 1	6	135.206	146.34	0.354144	32	0.046212
93634_at	Fbxw1b	F-box and WD-40 domain protein 1B	11	32.645	502.926	0.485505	32	0.00430354
162102_r_at	Mcmd5	mini chromosome maintenance deficient 5 (S. cerevisiae)	8	0	73.8886	-0.353669	32	0.0465332
160214_at	Lancl2	LanC (bacterial lantibiotic synthetase component C)-like 2	6	57.6684	183.063	-0.377972	32	0.0322229
95888_at	Laf4l	lymphoid nuclear protein related to AF4-like	11	53.2598	26.6971	0.439279	32	0.0111415
104146_at	Rasip1	Ras interacting protein 1	7	45.5059	78.1543	0.370639	32	0.0361077
94715_at	Cyp1a1	cytochrome P450, subfamily I (aromatic compound-inducible), polypeptide 1	9	57.5013	37.1943	-0.477629	32	0.00511362
161164_r_at	Penk	preproenkephalin	4	0	12.1114	-0.356249	32	0.0448111
161659_f_at	Acp1	acid phosphatase 1, soluble	12	31.4802	26.8029	0.373631	32	0.0344801
103349_at	Lyn	Yamaguchi sarcoma viral (v-myc) oncogene homolog	4	3.71782	39.1543	-0.400299	32	0.0224106
161826_r_at	Glns	glutamine synthetase	1	0	654.289	-0.41927	32	0.0161229
160446_at	Lplunc1	long palate, lung and nasal epithelium carcinoma associated 1 (von Ebner minor salivary gland protein)	2	153.905	25.7829	0.36258	32	0.0407987
100608_at	Sptlc1	serine palmitoyltransferase, long chain base subunit 1	13	53.3406	465.991	0.441154	32	0.010749
95015_at	Akr1c13	aldo-keto reductase family 1, member C13	13	4.19705	42.8314	-0.358694	32	0.0432264
99987_at	Znf574	zinc finger protein 574	7	24.7897	109.586	0.487765	32	0.00409232
93371_at	Bnc1	basonuclin 1	7	81.8404	28.8914	-0.367549	32	0.0378529
93564_at	Yars	tyrosyl-tRNA synthetase	4	128.721	438.526	0.370643	32	0.0361055
104655_at	Tbx2	brachyury like sequence 2	11	85.6575	63.3714	-0.388535	32	0.0272227
160857_at	Efnb2	ephrin B2	8	8.61745	265.634	-0.385447	32	0.0286147
103100_at	Taz	transcriptional co-activator with PDZ-binding motif (TAZ)	3	57.5437	64.9457	-0.35817	32	0.0435623
99485_at	Dffa	DNA fragmentation factor, alpha subunit	4	147.964	253.931	0.532681	32	0.00138315
104345_at	Exo70	exocyst component protein 70 kDa homolog (S. cerevisiae)	11	116.105	277.08	0.404347	32	0.0209245
93480_at	Prsp	pregnancy-related serine protease	5	35.9785	34.3629	-0.372295	32	0.0351998
102405_at	Mag	myelin associated glycoprotein	7	30.6082	880.509	0.419952	32	0.0159271
95075_at	Mp44	mitotic phosphoprotein 44	7	115.874	86.2114	-0.415902	32	0.0171184
94060_at	Kctd10	potassium channel tetramerisation domain containing 10	5	114.625	461.451	0.465425	32	0.006622
94778_at	Aldh1a7	aldehyde dehydrogenase family 1, subfamily A7	19	20.7601	38.2943	-0.448201	32	0.00937526
160227_s_at	Bysl	bystin-like	17	47.0636	243.06	0.398097	32	0.0232544
96095_i_at	Hsdl2	Hydroxysteroid dehydrogenase like 2	4	59.7121	86.5971	-0.414552	32	0.0175312
162484_r_at	Dnm2	dynamin 2	9	0	128.334	-0.350118	32	0.0489875
98562_at	C1qa	complement component 1, q subcomponent, a polypeptide	4	136.168	641.194	0.437552	32	0.0115134
97117_at	Dlx1	distal-less homeobox homolog 1	2	71.3315	39.8829	0.526756	32	0.00161165
99818_at	C79122	expressed sequence C79122	15	99.4803	14.6686	-0.409759	32	0.0190639
160999_r_at	2810422O20Rik	hypothetical protein MGC9084	1	165.834	92.4171	-0.350999	32	0.0483697
97128_at	Il5ra	interleukin 5 receptor, alpha	6	106.677	6.19143	-0.376876	32	0.0327811
103055_r_at	Polr2a	polymerase (RNA) II (DNA directed) polypeptide A	11	69.5507	1095.88	-0.349246	32	0.0496053
161640_at	AW491445	hypothetical protein LOC107375	19	0	109.909	-0.461475	32	0.00718412
92934_at	Zfp90	zinc finger protein 90	8	109.314	49.8171	-0.385104	32	0.0287727
103434_at	Pscd3	pleckstrin homology, Sec7 and coiled/coil domains 3	5	143.957	47.1429	0.394256	32	0.0247877
104363_at	Cdsn	corneodesmosin	17	35.1644	241.046	-0.370732	32	0.0360566
96789_i_at	Galm	galactose mutarotase	17	80.0928	19.5029	-0.392504	32	0.0255139
162245_f_at	Myo6	myosin VI	9	80.0948	228.206	0.351088	32	0.0483076
100675_at	Gabrr1	gamma amino butyric acid, A receptor, subunit rho 1	4	33.4916	20.9943	-0.357981	32	0.0436841
97095_at	Bub1	budding uninhibited by benzimidazoles 1	2	127.492	8.61714	-0.434874	32	0.0121106
160454_at	D11Moh35	ubiquitin-conjugating enzyme E2-20 kDa	11	95.8661	185.374	0.359788	32	0.0425317
97420_at	Lrg1	leucine-rich alpha-2-glycoprotein 1	17	55.7132	67.4971	0.475241	32	0.00538334
92629_f_at	Hdgf	hepatoma-derived growth factor	3	88.0016	2065.28	-0.410057	32	0.0189657
103545_at	Rab26	RAB26, member RAS oncogene family	17	24.2559	63.6	-0.353308	32	0.0467781
103853_at	Grwd1	glutamate-rich WD repeat containing 1	7	45.6936	85.9686	0.509093	32	0.00249627
95561_at	Gcdh	glutaryl-Coenzyme A dehydrogenase	8	87.776	13.48	-0.37189	32	0.0354197
102035_at	Tpmt	thiopurine methyltransferase	13	47.0363	72.7	-0.364579	32	0.0395921
160069_at	Gmnn	geminin	13	24.7594	33.6543	-0.428114	32	0.0137331
94350_f_at	Nqo1	NAD(P)H dehydrogenase, quinone 1	8	110.277	56.3314	-0.350507	32	0.0487141
95332_at	Htr2b	5-hydroxytryptamine (serotonin) receptor 2B	1	87.9303	32.9857	-0.424944	32	0.0145536
97992_at	Est1B	Est1p-like protein B (LPTS interacting protein)	3	88.4477	175.031	-0.351257	32	0.0481897
161588_r_at	Dhh	desert hedgehog	15	0	22.6771	-0.447971	32	0.0094177
95317_at	Bsn	bassoon	9	107.958	94.2743	0.351617	32	0.0479393
101313_r_at	U95783	U95783 sequence	17	34.4387	26.4657	-0.365885	32	0.0388198
101949_at	Pmm2	phosphomannomutase 2	16	8.57232	105.149	-0.381796	32	0.0303343
161641_at	BC008155	MGC6974	17	0	151.803	-0.353175	32	0.0468687
93479_at	A930031D07Rik	hypothetical protein LOC213006	1	133.864	251.886	-0.42963	32	0.0133544
101621_at	Mja1l	major allergen 1-like	7	33.3236	315.534	0.406074	32	0.0203153
162266_f_at	F8a	coagulation factor VIII-associated (intronic transcript)	X	69.4823	38.1171	-0.364046	32	0.039911
100429_at	Ppox	protoporphyrinogen oxidase gene, exons 12 and 13	1	173.114	124.611	0.413077	32	0.0179917
160365_at	Eif2s2	eukaryotic translation initiation factor 2, subunit 2 (beta, 38kD )	2	154.563	49.9057	-0.360241	32	0.0422464
100955_at	Hspc150	HSPC150 protein similar to ubiquitin-conjugating enzyme	1	136.788	23.9114	-0.410366	32	0.0188639
98245_at	Csnk2a2	casein kinase 2, alpha 2	8	98.3407	188.889	-0.426196	32	0.0142247
94809_at	Tsg101	tumor susceptibility gene 101	7	46.757	24.16	0.391993	32	0.0257288
162023_f_at	Thbd	thrombomodulin	2	148.096	84.3886	0.410497	32	0.0188211
103455_at	Exoc8	exocyst complex component 8	8	127.779	128.049	-0.415164	32	0.0173432
101494_at	Afp	alpha fetoprotein	5	91.5819	54.6886	0.412908	32	0.0180453
96682_at	Siat7d	sialyltransferase 7 ((alpha-N-acetylneuraminyl 2,3-betagalactosyl-1,3)-N-acetyl galactosaminide alpha-2,6-sialyltransferase) D	2	32.4191	94.66	0.41194	32	0.0183536
95151_at	Ckip1	CK2 interacting protein 1	3	96.0747	83.9543	0.463442	32	0.0068994
101551_s_at	Tes	testis derived transcript (3 LIM domains)	6	17.0498	28.0629	0.370862	32	0.0359846
161590_r_at	Mrpplf4	mitogen reglated protein proliferin 4	13	0	14.2771	0.355933	32	0.0450197
98925_at	Vamp2	vesicle-associated membrane protein 2 (Syb2)	11	68.9073	591.914	0.364382	32	0.0397101
162122_f_at	Fdxr	ferredoxin reductase	11	115.084	217.883	-0.363261	32	0.0403841
102261_f_at	Col13a1	procollagen type 13, alpha 1	10	61.2337	54.3429	0.398406	32	0.0231342
102624_at	Stc2	stanniocalcin 2	11	31.2598	89.9886	-0.360006	32	0.042394
100939_at	Zfp282	zinc finger protein 282	6	47.8366	40.7371	-0.384055	32	0.0292608
98982_at	Tmpo	thymopoietin	10	90.5776	343.137	-0.364844	32	0.0394346
99993_at	Anpep	alanyl (membrane) aminopeptidase	7	79.6954	78.22	0.383008	32	0.0297543
99997_at	Pkn1	protein kinase N1	8	86.5561	149.246	-0.408228	32	0.019576
98279_at	Insrr	insulin receptor-related receptor	3	87.9014	24.6314	-0.461033	32	0.00724948
95937_at	AI429010	AI429010	5	64.137	91.6714	-0.421241	32	0.0155627
162051_r_at	Svs6	seminal vesicle secretion 5	2	0	3.76857	0.359936	32	0.0424385
97239_at	D19Ertd721e	DNA segment, Chr 19, ERATO Doi 721, expressed	19	8.94273	29.4486	0.368991	32	0.0370305
92280_at	Actn1	actinin, alpha 1	12	81.0872	111.446	0.371547	32	0.0356075
160488_at	Msh3	mut s (E.coli) homolog 3 (was D13Em1, Rep3)	13	93.313	120.923	-0.363636	32	0.0401577
103510_at	Slc6a12	solute carrier family 6 (neurotransmitter transporter, betaine/GABA), member 12	6	121.331	34.1429	-0.431617	32	0.0128712
103275_at	Atp6v0a1	ATPase, H+ transporting, lysosomal V0 subunit a isoform 1	11	100.871	1020.61	0.376047	32	0.0332089
162470_at	Tceb2	transcription elongation factor B (SIII), polypeptide 2	17	0	198.749	-0.37734	32	0.0325439
99914_at	Hand2	heart and neural crest derivatives expressed transcript 2	8	60.2141	25.14	0.363723	32	0.0401055
96197_f_at	5730589K01Rik	epidermal Langerhans cell protein LCP1	14	51.216	233.817	0.388703	32	0.0271485
160881_at	Map3k12	mitogen activated protein kinase kinase kinase 12	15	102.327	51.5	-0.447116	32	0.00957684
104475_at	Slc35e1	solute carrier family 35, member E1	8	75.4105	191.014	0.366998	32	0.0381707
97167_g_at	Elac2	elaC homolog 2 (E. coli)	11	64.8178	708.149	-0.360989	32	0.0417792
93198_at	Csf3r	colony stimulating factor 3 receptor (granulocyte)	4	125.546	32.5514	-0.369165	32	0.0369322
97706_at	Hdac1	Histone deacetylase 1	4	129.027	93.3771	-0.450127	32	0.00902654
102010_at	Taf2	TAF2 RNA polymerase II, TATA box binding protein (TBP)-associated factor, 150kDa	15	54.8642	15.8343	-0.386176	32	0.028281
94554_at	Trappc5	trafficking protein particle complex 5	8	3.6804	136.066	0.41856	32	0.0163287
102106_at	C76472	expressed sequence C76472	12	111.158	62.2886	-0.37001	32	0.0364579
161806_r_at	Atp6s1	ATPase, H+ transporting, lysosomal (vacuolar proton pump), subunit 1	X	0	31.7286	-0.431252	32	0.012959
100339_at	Slc10a1	solute carrier family 10 (Na/bile acid cotransporter family), member 1	12	81.8722	46.5229	-0.371078	32	0.0358652
92695_at	Frat1	frequently rearranged in advanced T-cell lymphomas	19	41.8853	94.2571	0.39826	32	0.0231911
103296_at	Cst9	cystatin 9	2	148.527	28.8171	0.373342	32	0.0346348
160766_at	Cd2bp2	RIKEN cDNA 2410024K20 gene	7	126.984	134.78	0.364466	32	0.0396597
98801_at	Klra2	killer cell lectin-like receptor, subfamily A, member 2, see Ly49b (see EST U10304)	6	131.185	13.1486	-0.35156	32	0.0479788
101174_at	Ocm	oncomodulin	5	144.273	39.7943	-0.355841	32	0.04508
99854_at	Sult-x2	sulfotransferase-related protein SULT-X2	10	33.5596	8.25429	-0.407078	32	0.0199679
96392_at	Epb4.1l4b	DNA segment, Chr 4, ERATO Doi 335 expressed	4	57.1607	106.44	-0.434836	32	0.0121192
102085_at	Insm1	insulinoma-associated 1	2	145.916	73.56	0.364375	32	0.0397139
101357_at	Ap2a1	adaptor protein complex AP-2, alpha 1 subunit	7	44.7687	409.12	0.456111	32	0.00801119
101691_s_at	C77405	expressed sequence C77405	18	35.3039	16.3429	-0.354136	32	0.0462178
95382_at	H2	expressed sequence AI646383	17	35.8892	35.5686	-0.392762	32	0.0254058
98351_g_at	Sstr2	somatostatin receptor 2	11	113.441	266.766	0.35466	32	0.0458661
104036_at	Dpp7	dipeptidlypeptidase 7	2	25.1743	330.351	0.518323	32	0.00199269
101128_at	Cacna1s	calcium channel, voltage-dependent, L type, alpha 1S subunit	1	137.935	53.0743	-0.382016	32	0.0302282
161782_r_at	Zdhhc14	zinc finger, DHHC domain containing 14	17	0	27.34	-0.451042	32	0.00886458
161606_f_at	Tigd5	tigger transposable element derived 5.	15	75.7392	139.403	-0.581254	32	0.000346691
103993_at	Grcc9	gene rich cluster, C9 gene	6	124.775	67.8857	-0.50507	32	0.00274776
96692_at	Fgfr1op2	FGFR1 oncogene partner 2	6	146.556	210.517	-0.372965	32	0.034837
93824_at	Cps1	carbamoyl-phosphate synthetase 1	1	67.1639	91.5029	-0.442399	32	0.010495
103218_at	Slc10a3	solute carrier family 10 (sodium/bile acid cotransporter family), member 3	X	70.622	138.023	-0.46583	32	0.0065666
94011_at	3100004P22Rik	hypothetical protein LOC68035	7	30.3501	847.009	0.355074	32	0.045589
