# Supplementary material for: Using gene expression databases for classical trait QTL candidate gene discovery in the BXD recombinant inbred genetic reference population: Mouse forebrain weight
Source: BMC Genomics. 2008 Sep 25;9:444. doi: 10.1186/1471-2164-9-444 (PMC2570693; doi:10.1186/1471-2164-9-444)
Supplement: Additional file 3 — List of gene expression differences between C57BL/6J and DBA/2J forebrain. [file 1471-2164-9-444-S3.xls]

## Sheet: 3Bvs3D
Record ID	B6M109	B6M79a	B6F400		D2M224a	D2M224b	D2F146		T-Test
102821_s_at	1489.3	1516.1	1426.5		2217.4	2188.5	2188.7		1.39744e-05
104692_at	19.6	19.8	18.6		10.5	11	10.8		2.77235e-05
101184_at	55.1	55.3	51.7		15.5	10.8	10.2		3.3462e-05
94853_at	75.7	65.5	81.9		697.3	668	581.7		8.07978e-05
95434_at	590.4	636.1	617.3		1006.8	1033.8	1088.5		9.83781e-05
94978_at	313.8	300.3	296.5		408.6	428.3	419.7		0.000118759
97713_at	43.4	33.6	29.2		542.6	666.9	655.3		0.000124447
93840_at	83.3	72.1	84.9		21	24.3	20.2		0.000159109
97788_at	344	303.7	333.2		166.1	171.2	168.7		0.000199229
93268_at	333.6	415	327.2		733.5	730.9	718.7		0.000208651
100406_at	696.6	697.6	731.2		972.7	1001.2	1042		0.000211519
93269_at	562.6	690.4	600.1		1326.6	1404.6	1497.1		0.000219231
100729_at	2555.9	2397.5	2274.5		1370.4	1307.6	1356.7		0.000219733
97458_at	2126.1	1584.7	1961.4		4584.4	4197.5	4294		0.000238154
94982_f_at	325.2	331.7	266.1		579.6	566.7	593.2		0.00025539
100142_at	279	298.2	278.8		416	440.2	410.4		0.000255702
97446_at	523.1	595.5	599.8		913	883.1	918		0.000257535
104544_at	63.2	56.5	54.2		19.7	17.6	12.1		0.000297685
92276_at	40.1	44.3	43.9		14.1	19.3	13.1		0.000311047
96547_at	29.2	29.5	27.3		15.9	14.8	12.2		0.000375855
104609_at	232.1	232.9	222.4		294.8	288	280.3		0.000403873
161054_at	396.4	546.8	508.8		1015.2	990.1	1060.6		0.000411428
102726_at	278.8	282.5	254.2		462	478.8	427.7		0.000455758
94892_r_at	1009.9	990.4	973.2		1159.1	1182.1	1211		0.000465972
160094_at	593.9	722.8	612.3		1106.5	1158.4	1211.4		0.000512796
94986_at	2754.8	2855.3	3005.1		4220.6	4615.1	4250		0.000522596
160905_s_at	1053.3	956.8	1000.9		1781.1	1711.1	1962.6		0.000523073
99198_at	58.7	59.9	57.1		14.6	14.4	26.1		0.000525667
94981_i_at	350.7	372.8	323.4		543.5	516.8	510.6		0.000565233
99608_at	520.7	599.5	463.9		125.4	141.9	96.2		0.000608093
92718_at	104.5	97	103.4		26.5	38.2	11.9		0.000668308
100363_at	35.5	40.8	34.1		9.4	8.5	14.5		0.000714284
94700_at	15.3	7.3	13.7		42.4	51.1	51.6		0.000714617
98545_at	295.3	336.9	293.7		445.3	443.7	460.5		0.000732078
100684_at	643.5	656.1	666.1		923.9	868.3	843.5		0.000822908
96258_at	1007.7	1032.9	979.5		1625.8	1881	1887.1		0.000827473
96060_at	213.7	210.6	223.4		169.7	177.2	166.7		0.000840258
92574_at	911.8	976.1	917.1		1333.5	1346.1	1233.9		0.000842299
104709_at	784.4	766.3	767.5		890.1	902.7	864.7		0.000855275
94770_at	354.2	369.7	381.5		234.9	270.8	248.1		0.000870966
101670_at	82.2	69.5	86.9		25.4	19.8	31.7		0.000982256
160481_at	15.2	8.4	20.8		57.8	48.6	52.9		0.00101267
160431_at	291.5	318.8	315.8		455.7	499	445.9		0.00101945
96535_at	357.7	342.1	357.2		172.8	213.4	145.2		0.00102076
94908_r_at	294.6	350.2	312		459	475.9	462.6		0.00103293
97267_at	183.2	179.3	169.1		250.5	285.8	273.9		0.00115057
104670_at	63.4	67.9	58.6		34.4	23.3	28.1		0.00115838
103828_at	435.2	411.8	393.5		240.6	231	173.1		0.00121897
104444_at	77.8	97.1	146.9		269.9	276.8	285.9		0.00128102
102729_f_at	10.1	9.7	12.3		4.4	3.5	3.5		0.00132196
97449_at	457.7	468.9	494.5		294.7	346.6	296		0.00135026
93942_at	78.2	48.6	71		136.4	136.2	139.9		0.00135065
92825_at	7.7	4.2	4.9		26.2	35.2	27.3		0.00138132
97907_at	404.5	389.7	360.5		522.9	576.1	539.1		0.00138203
100438_at	126.8	133.3	139.4		235.8	203	210.8		0.0013827
94854_g_at	707.6	1170.2	1487.5		3281.3	3408.6	2937.9		0.00143481
101044_at	287.1	194.5	215.5		604.1	585.3	725.6		0.00146788
94244_at	971.4	994.1	1176.5		513.9	516.8	559		0.00147371
97355_at	95.6	82	105.3		23.7	36.3	16.7		0.00148964
97104_g_at	213.5	327.4	303		582.4	683.9	676.7		0.00153602
97368_at	482.6	443.1	474.4		708.9	700	628.8		0.00162891
92321_r_at	13.3	17	15.8		37.2	30.9	31		0.00167952
103655_at	66.6	45.9	51.4		192.9	190.7	252		0.00170461
97541_f_at	13.6	9.4	16.6		67	95.1	96.9		0.00179263
102378_at	92.1	101.5	130.7		11.1	9.8	24.9		0.00180049
98968_at	174.2	170	175.2		114.4	88.7	78.6		0.00182162
96698_at	366.1	238.9	291.1		577.3	599.5	563.6		0.00183898
92930_at	80.4	75.4	82.8		110.2	108.4	121.6		0.00192318
92188_s_at	28.4	35.8	32.2		49.9	56.8	56.1		0.00194175
92894_s_at	24.2	7.6	31.3		77.3	71.8	84.6		0.00201256
96311_at	5808.2	5839.4	5413.6		4378.9	4194.9	4602.9		0.00201266
94805_f_at	596.7	624.4	581		717.8	760.8	721.4		0.00209734
93721_at	89.6	80.4	134.3		400.2	292.5	364.2		0.00217536
100443_at	41.6	61.9	48.2		180.5	184.8	135.8		0.00225688
97752_at	1246.1	920.5	1324.9		305.3	314.7	220.4		0.00226542
160762_at	679.7	678.5	704.8		1148.4	1182.3	1403.4		0.00227935
94209_g_at	153.3	216.1	185.5		318.5	306.9	312.2		0.00229025
92194_at	140.5	132.2	137.4		81.4	73.7	98.3		0.00241551
99452_at	40.4	54	36.5		156.8	184.9	129.7		0.00250057
162436_at	56.3	42.7	44.1		12.1	17.9	17.6		0.0025044
101851_at	336.5	320	274.5		159.7	167.2	189.6		0.00257183
97925_at	350.2	412	390.4		685.5	688.8	580.3		0.002598
160330_at	263.4	326.8	271.4		422.7	415.6	430.1		0.00264443
96926_at	91.8	77.5	92.6		153.4	136.5	132.6		0.00265556
93174_at	190.9	198.6	182.2		223.5	233.2	225.9		0.00266267
93754_at	381.4	392.8	368.8		479.3	460.8	508.5		0.00278651
103257_at	500	571.1	421.7		222.2	191	214.3		0.00283602
161619_f_at	196.3	177.3	196.5		124.1	137.4	142.9		0.00285111
100582_at	117.5	165.4	112.7		251.8	250.2	283.2		0.00288033
94935_at	121.3	106.6	101.3		66.2	70.1	71.8		0.0028856
97864_at	78.8	63.5	80.6		147.5	121.3	135.9		0.00288776
104174_at	10.5	8.6	8.5		19.9	23.3	17.8		0.00299564
162429_r_at	171.7	183.8	174.1		116	138.8	129.2		0.00304659
93529_at	1162.3	1153.8	845.6		328.6	418.9	356		0.0030987
99442_at	1147.4	1171.6	977.4		1710.3	1719.4	1528.5		0.00314264
101579_at	1217	886.5	943.7		391.7	350.3	287.3		0.00320347
94870_f_at	218.4	177.6	188.5		329.3	353.5	295.4		0.00322719
95486_at	431.4	314.2	411.4		615.5	616.3	662.2		0.00335505
103784_at	122.7	111.6	108.5		81.5	71.8	63		0.00356187
101420_at	1699.3	1880.6	1337.4		624	566.5	700.3		0.00356733
98330_at	149.2	164	179.8		112.4	99.3	97.8		0.00358825
102556_at	38.1	12	23.4		79.2	97.4	77.7		0.00362295
95467_at	641.2	551	456.5		229.2	216.5	222.7		0.00362419
161012_at	87.8	67.5	54.3		8.7	12.9	7.2		0.00366922
93877_at	249.6	290.4	294.9		186.2	185.3	194.8		0.00369605
160306_at	224.4	243.6	240.4		135.9	87	144		0.00373186
94016_at	130.6	115	99.4		56.5	62.8	58.4		0.00373661
94374_at	988.3	1020.1	1080		1214.4	1209.3	1183.3		0.00375762
100486_at	268.1	255.8	255.9		214.7	227.2	206.7		0.00376672
101154_at	38.3	38.4	24		2.2	6	3.4		0.00377754
161880_r_at	5.3	3.2	6.4		27.5	18.3	21.2		0.00377928
92642_at	2070.2	1737.2	1554		2814.4	2739.8	2659.2		0.00380693
95897_at	618.1	579.9	644.8		326.7	210.1	371.7		0.00382752
101084_f_at	219	140.5	156.3		329.5	314.3	314.2		0.00384654
98561_at	346.2	295.6	344.5		61.5	171.9	97.9		0.00391509
95917_at	10.2	9	7.8		4.7	3.4	4.5		0.00391967
103689_at	231.9	270.5	201.4		41.3	102.7	35.6		0.00399223
104289_at	193.7	205.3	154.8		377.5	302.6	357		0.00399895
96335_at	557.4	531.7	540.2		667.9	689.6	626.8		0.00401673
103418_at	12.6	16.9	4.1		39.7	57.6	51.3		0.00402417
97448_at	856.8	941.4	1654.4		2859.9	2593.7	2702.7		0.00405773
101605_at	30.2	39.2	46.5		12.1	6.1	8.7		0.00411563
104481_at	117.1	113.2	150		20.2	31.9	54.8		0.00415652
160163_at	329.9	437.1	310.5		121.9	20.8	69.2		0.00416189
97474_r_at	69.1	88.3	80		45.6	47	46.4		0.00416952
103620_s_at	277.7	271.6	251		197	218.5	203.9		0.00419847
94426_at	511.9	527.5	361.1		166.6	149.5	116.3		0.00423452
96038_at	60.3	52.3	62.3		33.1	21.1	32.9		0.00427246
98837_at	92.8	125.2	114.1		57.7	49	43.1		0.00429181
103554_at	29.1	46.8	43		126	91.7	102		0.00433582
162181_f_at	41.3	31.4	28.5		5.6	7.7	12.2		0.00434273
100496_at	75	46.7	90.8		301.7	372.6	482.4		0.00435357
97412_at	502.1	526.5	552.6		660.7	694.4	750.9		0.00435392
96243_f_at	117.7	91.7	116.5		49.5	20.8	43.5		0.00437337
101510_at	189.5	210.4	157.8		285.2	339.2	333.9		0.00438057
97089_at	6.3	38.3	28.5		102.9	87.8	81.2		0.004414
94961_at	9.8	22.1	20.6		78.1	55.9	58.2		0.0044225
97482_at	316.1	374.3	380.1		245.6	219.5	225.5		0.00444854
160303_at	177	150.3	156.1		250.6	226	270.5		0.00445396
94312_at	296.6	292.6	253.9		133.2	16.7	55.6		0.00448599
101527_at	628.2	694.9	492.2		229.4	277	250		0.00448978
97833_at	434.9	443.6	515.7		635.2	632.3	603.2		0.00450376
95862_at	139.7	150.4	168		83.1	73.5	101.3		0.0045248
97132_at	382.2	346.4	355.6		276.1	289.9	252		0.00452565
100073_at	164.7	163.6	201.5		100.8	99.3	108.9		0.00454314
96052_at	317.8	347.5	316.6		384.4	401.5	407.8		0.0045488
101516_at	182	205.1	196.1		304.8	282.3	257.5		0.00461277
97471_at	458.2	494.5	416.3		327.7	291.3	320.2		0.00470688
103232_at	418	389.5	390.9		584.5	659.1	545.3		0.0047359
103402_at	346.5	317.5	288.6		428.6	484.9	496.7		0.00473807
100131_at	651.1	579.3	583.9		978.5	915.1	1144.2		0.0048216
97889_at	23.3	25.2	16.4		6.3	6.1	7		0.00485386
101467_at	505.4	484.4	476.6		385.5	391.8	330.4		0.00496048
92617_at	66.9	60.5	89.2		22.5	23.7	23.9		0.0049698
98586_at	186.9	162.9	186.6		131.3	115.9	105.5		0.00497784
101027_s_at	751.5	628.9	629.2		348.5	366.9	208		0.00500078
103608_at	179.3	233.5	155.1		325.8	312.5	342.1		0.00510658
96962_at	2566.2	2653.8	2380.9		3296.7	3313.3	3028.4		0.00516934
94130_at	73.6	67.6	57.8		116.6	97.5	104.9		0.00518824
93596_i_at	624.9	722.4	490.1		1205.3	1407.8	1099.1		0.00519773
92717_at	91.3	81.6	68.9		45.4	45.1	42.4		0.00519927
100914_at	305.9	291.6	259		175.7	143.5	98		0.00521703
97338_at	63.7	44.6	42.2		14	11.3	6.3		0.00522269
96020_at	442.1	535.9	440		284.6	291.6	306.8		0.00525142
95445_at	602	703.7	609.5		856.5	817.1	893.8		0.00531994
103980_at	29.8	26.8	35.4		17.6	15.9	15.9		0.00533742
97504_at	108.1	159.1	105.7		16.3	10.2	34.7		0.00534422
95101_at	532.6	471.9	436.4		334	307.7	289.3		0.00534916
161430_at	120	93.1	103.9		60.2	65.4	59.7		0.00543307
97311_at	1342	1627.7	1307.5		1958.9	2177.7	2198		0.00570896
100634_at	120.1	82.7	107		42.4	25.4	42.5		0.00573913
94019_at	526.4	569.2	504.2		397.7	425.5	429.1		0.00574062
102913_at	9.1	8.1	7		11.9	14.4	13.1		0.00579176
96291_f_at	1131	1160.9	1007.4		1372	1348.5	1429.7		0.00580579
101741_at	1379.8	1701	1036.9		269.9	242	411.8		0.00586616
161845_at	132.5	117.8	102.7		47.7	22.2	59.3		0.00586623
99842_at	201.7	211.1	208.3		132.6	164.4	124.5		0.00597997
161466_r_at	65	56.8	55.2		17.4	35.9	20.8		0.00599731
162074_r_at	430.2	329.3	394.7		239.3	202.2	203.9		0.00603915
99167_at	478.1	489.1	525.6		662.9	659.9	593.8		0.0061509
93290_at	338.9	331	259.1		463.3	487.1	438.4		0.00616373
99096_at	455.2	481.7	485.2		623.7	705.9	605.2		0.00616802
104059_at	368.9	402	398.9		251.6	276.8	313.1		0.00618155
104583_at	98.1	84.6	83.6		34.7	56	50.6		0.00625133
161201_r_at	928.3	732.3	1003.5		462.6	466.9	373.9		0.00628096
160394_at	382.2	374.7	349.7		241.7	268.4	297.9		0.00631335
98085_f_at	9092.8	8194.7	6968.9		4610.8	4457.1	5074.9		0.0063257
102032_at	62.4	38.3	54.1		87.3	98.4	91.4		0.00632859
94977_at	1260	1202.6	1028.6		2030	1917.1	1645.1		0.00635671
101567_at	165.8	193.2	197.8		117.5	131.8	102.7		0.00638165
92905_at	19.9	23	30.8		7.7	6.5	2.1		0.00640796
92927_at	505.3	460.5	420.2		256.7	257.6	330.3		0.00646057
94893_at	333.1	382.3	367.7		179.1	171.6	255.6		0.00650267
98342_at	3915	4256.9	4214.2		5051.3	5223.2	5738		0.00653617
97193_at	236.9	179.8	223		116.8	95	125.5		0.00658037
96157_at	695.1	754	816.5		566.7	507.7	457.4		0.00658748
104263_at	448.6	303	328.4		138.8	115	81.3		0.00658989
102748_at	30.8	18.1	11.4		54	47.6	57		0.00661645
94765_at	114.6	86	64		241.5	185.2	193.1		0.00664756
97532_at	121.6	161.7	169		235.1	230.6	222.2		0.00668603
94889_at	1838.1	1840.2	1753.9		1948.1	2006.1	1999.7		0.00679454
102234_at	108	158.6	50		304.2	454.7	442.3		0.00686412
104641_f_at	206.9	156.3	262.8		837.9	705.6	529.3		0.00697417
103471_at	179.9	226.2	133.4		33.3	7.8	49.6		0.00705721
103524_at	168.9	136.7	179.4		222.6	242.7	234.9		0.00707165
160344_at	525.6	443.5	435.9		639.3	633.3	602.5		0.00712192
97150_at	6	7.7	5.9		27.7	24.3	16.9		0.00712994
96426_at	3323.7	3557.9	2881.8		4286.8	4271.8	4222.8		0.00722481
103904_at	345.2	541.3	441.9		721.9	723.3	751.6		0.00728114
95999_at	33.7	32.3	24.9		16.8	9.7	9.5		0.00731425
97235_f_at	21.4	12.9	24.9		1.9	1.3	2.2		0.00738798
97483_at	4642.2	4390.8	4205.9		5309.4	5154.6	5636.3		0.00740164
97824_at	358.6	298.2	249.3		492.8	495.9	447.7		0.00740539
104102_at	147.4	144	134.6		184.8	215	228.5		0.00746503
104716_at	266.3	343.4	305.8		188.9	180.3	201.1		0.00754724
96883_at	697.5	610	579.5		1223.1	1172.4	932.6		0.00755703
103656_at	892.3	901.2	930.9		704.6	725.4	805		0.00758693
104622_at	107.8	151.4	114.2		208.6	189.7	194.9		0.00760296
96001_at	1030.4	973.9	1108.1		854.4	801.3	835.8		0.00781675
160414_at	254.4	361.1	320.2		579.8	524.1	474.7		0.00785853
94524_at	379.6	301.5	283.3		135.3	167.5	181		0.0078769
104052_at	561.3	554.1	442.1		702.6	764.3	721.1		0.00791868
102040_at	391.9	422.5	282.2		627.4	604.2	559.3		0.00793567
96048_at	157.2	150.6	156.9		98.7	76.7	116.5		0.00793572
95405_at	348.6	314.9	320.3		479.9	405.8	451.1		0.0079872
95356_at	8856.2	9302.4	10677.4		12605.3	12097.5	12905.5		0.00803788
93515_at	41.1	27.6	24.4		64.9	67.8	54.9		0.00808825
97812_at	223.2	228.2	200.3		160.6	115.9	145.6		0.00817926
94208_at	283.3	381.4	368.9		483.4	516.7	534.1		0.00819012
100153_at	1243.3	1015.9	1006.5		1535.3	1525.6	1432.7		0.00821742
94242_at	248.4	205.4	226.8		135	167	153		0.00830609
94850_at	158	148.6	155.4		123.9	121.2	136.6		0.00830876
104021_at	25.3	37.1	23.1		6.6	8.7	5.3		0.00832364
98015_at	356	416.6	410.8		499.9	516.7	482.4		0.0083485
97282_at	31.9	113.6	112		793	970.3	504.8		0.00836345
95064_at	450.6	460.6	456.6		653	547.9	622.8		0.00837928
96302_at	224.3	238.3	222.9		298.5	317.5	272.4		0.00838548
162311_f_at	737.2	617.5	709.3		489.5	409.4	498.4		0.00840046
103447_at	828	926.2	936.9		1063.1	1169.5	1145.9		0.00840323
96675_at	764	824.9	690.5		957	938.8	992.9		0.00841194
94962_g_at	23.8	19	30.8		9.4	5.1	5.7		0.00842209
92940_s_at	70.1	66.9	49.5		29.8	18.7	8.1		0.00843258
161703_f_at	19	14.8	14.7		9.7	9.1	8.8		0.00844227
98838_at	52.9	32.6	59.7		10.5	6.3	9.1		0.00846153
160872_f_at	75.2	59.6	57.4		28	8.3	29		0.00848331
161463_f_at	87.1	73.7	71.5		106.8	132.1	129.8		0.0085277
100415_at	31.2	40.6	22.3		57.3	75.3	71.4		0.00853344
99864_at	30.2	21.2	14.4		64.5	60.9	45.9		0.00856414
162286_r_at	177.8	186.2	153.4		93.1	18.4	17.6		0.00857242
98149_s_at	277.3	283.2	272.8		184.8	224	162.9		0.00857731
96208_at	297.9	318.9	272		496.4	469.7	396.2		0.00865174
96156_at	529.4	414.6	318.9		117.1	104.2	147.6		0.00870278
100439_i_at	470.9	437.4	377.5		594.5	641.9	725.7		0.00872964
104235_at	504.8	492.3	488.5		461.1	473.1	464		0.00884344
96261_at	810.2	920.1	811.7		534.2	536.1	664.6		0.00886474
103001_at	520.4	542.6	516.7		588.5	637.7	597.7		0.00896063
161650_at	423.4	427	409.3		350.4	273.6	282.8		0.00902532
103574_at	288	247.8	213.1		131.3	155.6	137.4		0.00905366
102364_at	6241.8	6786.5	5765.8		4689.7	4236.5	3543.1		0.0090595
99633_at	6375.3	5740.2	5565.8		7226.1	7111.5	6977.2		0.00913065
98404_at	3428.5	3024.6	3195.5		2377.7	2383.5	2686.5		0.00913386
162417_at	108.4	80.9	102.3		30	57.7	34.3		0.00918716
161437_f_at	61.8	68.3	72.4		51.7	49.6	54		0.00921001
100974_at	446.8	627	716.4		1005.3	946.2	984.9		0.00925497
96289_at	345	498.8	278.5		714.4	685.8	664.1		0.00932596
95040_at	147.1	129.2	124.7		85.8	68.2	96.4		0.00935845
94224_s_at	7.6	5.3	11.3		18.5	26.7	28.3		0.00936498
101521_at	44.3	52.5	56.3		15.8	11.6	30.6		0.00939824
160293_at	462.1	473.3	527.4		601.5	573.9	592.6		0.00945033
92975_at	73.5	72.4	73.2		36.9	55.4	49.8		0.00946467
97792_at	40.6	60.5	67.6		15	20.2	5.4		0.00961539
162288_f_at	163.6	144	189.5		93.1	106.4	104.8		0.0096776
100453_at	3103.6	2837.6	2757.9		3406.1	3391.7	3366.7		0.00969319
96045_at	323.3	311.1	355.3		243.7	267.8	224.2		0.00972064
102126_at	2794.6	2578.8	2477.9		3077.3	3256.5	3424		0.00972241
AFFX-b-ActinMur/M12481_3_st	65.7	85.8	64.8		127.9	138.8	107.8		0.00976839
104694_at	144.9	118.1	119.2		62.6	66.4	22.3		0.00977015
93092_at	407.2	417.3	365.2		698.7	688.9	541.7		0.00979355
101984_at	1031.5	879.9	934.6		1218.5	1135.3	1200.2		0.00983159
102314_at	38	48.7	58.5		84.4	91.8	112.8		0.00984132
102128_f_at	145.1	131.5	171.3		205.9	204.6	200.7		0.00988559
99616_s_at	143.7	141.5	153.4		187.4	167.3	184.7		0.00992676
97651_at	50.9	35.4	32.7		7.9	16	9.5		0.0099465
160712_r_at	404.8	362.6	425.1		247.3	229.4	306.2		0.00995377
100573_f_at	587.9	506.6	408.8		267.4	150.2	226.8		0.00997518
92817_at	612	625.7	654.6		739.4	806.4	727.2		0.0100937
96358_at	6976.8	6783.5	6304.1		10137.7	10521.2	8475.7		0.0101143
161203_f_at	74.3	40.6	49.6		8.7	8.1	9		0.0101241
160704_at	199.7	173.7	178.3		119.4	123.8	147.1		0.01019
160296_at	941.5	838.8	1007.1		659.2	607.7	718.5		0.0102682
102252_at	792.5	912.3	740.5		1108.4	1022.8	1100.1		0.010496
93869_s_at	111.7	87.6	107		53.2	22.1	54.8		0.010532
96829_at	210.3	283.1	205.4		352.7	341.6	380.3		0.0105505
92874_f_at	490.1	391.5	358.4		657.1	770.6	623		0.0105597
92462_at	62.8	106.6	65.9		142	141.1	144		0.0106406
98128_at	1133.9	1077	1045.3		1404.3	1520	1749.2		0.0106888
101960_at	243.2	283.5	288.4		336.2	381.9	360.5		0.0107426
101883_s_at	85.8	81.5	96.4		55.8	19.1	29.1		0.0107761
92471_i_at	40.9	29.6	47.1		16.4	16.8	14.9		0.0108749
97295_at	57.6	94.7	52.7		134.5	122.3	137.7		0.0108961
103855_at	182.2	142.4	133.4		216	256.3	243.1		0.010924
160208_at	304.1	299.9	326.1		225.3	124.3	173.6		0.0109827
98933_at	504.1	499.4	483.3		616.1	574.3	554.5		0.0110172
104634_at	183.7	160.6	158.3		92	116.9	124		0.0110477
96357_at	273.5	209.1	255.8		156.8	163.6	159		0.0110726
98044_at	138	122.1	173.3		40.4	77.3	65.7		0.0110766
95341_at	134.2	188.9	159.3		87.6	53.4	85		0.0113445
95430_f_at	301.2	283.8	171		79	71.4	50.1		0.0113457
103688_at	500	478.2	415.4		578.9	610.6	574.2		0.0113785
103300_at	392.5	317	331.5		241.5	244.2	205.3		0.011388
94819_f_at	1011.1	1034.8	919.6		1193.1	1128.3	1180.2		0.0114049
103830_at	63.9	104.1	111.5		28	29.2	11.4		0.0114112
102122_f_at	30	39.7	16		81.1	137.7	103.8		0.0114234
96018_r_at	225.6	186.8	248		105.8	120.6	147.2		0.0114467
95124_i_at	1462.8	1455.4	1239.8		1817.3	1691.4	1736.4		0.0114628
160850_at	192.8	211.7	209.3		165.4	159.5	179		0.0114914
95428_at	214.2	222.3	242.9		119	142.1	175		0.0115295
103345_at	1650	1987.5	1808.6		2197.7	2361.8	2378.7		0.0117822
97145_at	318.7	319.2	339.6		256.3	196	166.5		0.0118901
161537_f_at	9.7	11.5	22		38.8	62.1	45.9		0.0119039
104158_at	68.5	96.9	68.4		140.5	117.6	147.4		0.011911
97206_at	22.7	13.1	18.5		35.2	35.1	46.9		0.0120051
100023_at	40.7	40.5	44.3		30.5	35.9	33.1		0.0120847
103335_at	41.4	78.1	41.8		126.4	137.2	103.3		0.0121402
100909_at	78.4	113.2	120.8		51.5	38.5	45.1		0.0121418
98916_at	150.7	112.2	137.8		76.2	87.9	82.5		0.0121559
101212_at	3058.6	3082.3	2732.3		3549.6	3596.5	3396.2		0.0122228
95611_at	87.1	76.9	99.4		151.2	148.3	119.7		0.0122755
95652_at	2496.8	2308.6	2870.4		1581.8	1647.6	1917.3		0.0122858
101209_at	25.3	19.7	35.1		7.4	7.9	5.5		0.0122973
95858_at	72.4	56.7	79.2		16.5	38.9	9.8		0.0124272
104374_at	512	441.2	391		587.6	612.1	640		0.0124364
94216_at	955.7	1305.6	1066.3		1545	1575.8	1724.7		0.0124838
95736_at	467	611.4	582.3		726.7	776	811.3		0.0124877
94266_at	1573.2	1365.7	1542.2		1777.2	1778.6	1889		0.0125179
92615_at	1755.7	1798.5	1429.4		2994.3	2593.4	2325.9		0.0125294
101921_at	543.2	564.8	609.8		676.4	648.5	688.3		0.0126284
AFFX-MurFAS_at	80.2	50.8	89.2		13.2	23.3	26		0.0126699
104209_at	285.3	344.3	336.2		419.3	397.1	443.5		0.0126755
102402_at	1063	1115.9	1187.6		1417.8	1343	1285.1		0.0126858
95518_at	923.9	794.4	899		505.8	585.7	685.1		0.0127286
95409_at	517	533.5	532.3		555.1	561.2	578		0.0127559
97865_g_at	334	421.7	400.3		571.1	667.9	786.3		0.0127788
103669_at	303.4	247.1	272.1		169.3	169.5	210.4		0.0127822
95502_at	863.7	1041.3	933.7		611.8	681.8	736.2		0.0128219
101685_f_at	761.1	755.7	772.7		583.1	510.7	655.5		0.012877
96316_at	72.6	82.3	56.2		6.6	34.2	26.5		0.012883
97903_at	723.9	756.4	807.9		867.9	916.6	955.5		0.0128839
103012_at	193.8	291.7	194		63	93	15.2		0.0129707
101405_at	496.2	567.4	546.1		761.5	734.2	643.7		0.0129844
93539_at	383.7	355.8	274.6		484.5	470.8	480.7		0.0130061
98525_f_at	3731.6	5827.5	5861.2		2255.9	2044.1	2086.5		0.0130795
99367_at	48.9	36.1	22.1		1.6	2.5	4.2		0.0133171
100771_at	109.4	46.5	77.9		154.5	176.2	152.8		0.0133269
97807_at	339.2	358.3	327.3		269.3	295.7	246.8		0.0133284
102476_f_at	379.7	292	320.2		486.2	502.5	431		0.0133648
101761_f_at	76.7	61.2	79.8		41.3	45.8	26.4		0.0133852
92394_f_at	181.5	155.4	169.9		101	129.6	126.6		0.0134314
92388_at	699.6	660.4	839		942.1	1010.4	977.3		0.0134347
104675_at	33.3	25.3	29.1		15.4	20.1	18.2		0.0134414
97543_at	177.7	152.5	143.1		106.6	117.1	113.5		0.0135994
102127_at	91.3	94.8	135.2		47.4	47.4	48.6		0.0136072
97950_at	70.8	68.5	60.7		7.1	40.9	9.6		0.0136702
95587_at	664.9	527.9	604.4		404.2	441.1	433		0.0137035
104002_at	218.3	201.7	254.4		140.9	130.5	166.2		0.0137729
160868_at	224.9	246	262.6		352.7	371.7	302.5		0.0138185
92224_at	21.3	42.8	32.2		6	2.9	7.6		0.0138782
95742_at	240.6	310.1	338.1		418	413.7	453.4		0.0139064
99654_s_at	74.7	92.9	59.1		36.5	34.9	25.2		0.0139659
103755_at	80.7	99.7	94.8		56.1	60.6	70.2		0.0139857
97647_at	3742.9	3664.8	3266.9		4211.3	4541.2	4835		0.0140129
96603_at	104.4	85.3	99.5		27.7	50.6	63		0.0140201
93258_at	60.6	90.2	90.3		148.9	192.8	139.4		0.0140396
103031_g_at	9475.2	8635.1	9056.9		10430.4	10183.1	11088.7		0.0141097
94782_at	4.8	4.3	4.7		29.5	16.1	33.3		0.0141683
100727_at	2315.6	2921.7	2434.3		3270.3	3404.9	3601.6		0.0141815
93724_at	63.5	36.2	41.2		14.6	10.1	9.8		0.0141926
104647_at	32	19.1	40.2		6	5.4	1		0.0142823
102674_at	6.6	9.1	10.6		38.1	25.2	23.1		0.01431
93098_at	22	5.7	7.1		44.9	31.6	47.6		0.0143585
101730_at	121.8	129.8	99		70.2	37.6	68.4		0.0143628
97758_at	1375.2	1507.5	1457.9		2270.8	2278.3	1802.7		0.0143855
94638_at	8.7	6	8.1		4.1	3.2	4.4		0.0144148
101422_at	199	183.1	194.8		147.5	147.1	170.4		0.0146033
96037_at	772.8	927.6	833.5		1059.7	1067	1008.4		0.0146324
94410_f_at	568.7	564.2	583		667.7	786.2	702.1		0.0146721
99466_at	187.1	194.1	189.3		229.8	255.5	285.5		0.0146786
103074_f_at	210.5	186.6	222.6		120.3	152.1	156.1		0.0146988
93116_at	2926.1	2846.6	2824.6		2597.5	2249.2	2450.2		0.0147693
100579_s_at	916.7	863.3	795.3		1009.5	1169.3	1129.2		0.0147802
102132_i_at	96	97.8	104.2		67.5	79.8	83.6		0.0148855
100329_at	23.5	12.7	19		61.8	49.9	37.6		0.014891
161358_r_at	303.6	343.9	340.9		259.4	270.7	224.3		0.0149385
160353_i_at	55.3	79	74.2		40.3	37.3	41		0.014945
161044_at	414.2	426.4	403.8		564.3	601.4	489.6		0.0150214
101961_at	645.6	634.5	767.2		876.4	1001.1	885.9		0.0150245
162327_f_at	265.4	215.9	222.2		165	174.3	171		0.0151264
95863_at	30.7	24.4	42.5		56.4	82.4	81.4		0.0151356
160646_at	187.3	243.6	250		318.9	426.4	396.6		0.0151876
101023_f_at	324.2	356.9	367.1		224.8	284.2	269.7		0.0152206
97450_s_at	684.9	757.5	808.2		365.4	571.3	467.8		0.0152828
161756_at	177.9	139.8	186.1		108.3	99.2	68.2		0.0153547
101728_at	171.7	133.3	137.2		231	195.9	208.9		0.0154717
95001_at	109.6	105.6	99.9		161.9	186.7	138.6		0.0154948
101735_f_at	92.9	88.5	76.3		66	65.8	65.7		0.0155935
96998_at	72.7	40.8	44.7		89.1	97.6	104.2		0.0156384
100534_at	994.9	1083.1	849.4		1254.6	1230.8	1292.8		0.0158203
93753_at	180.8	137.9	156.9		112.5	81.3	96.8		0.0158466
161316_f_at	442.3	478.8	514.4		404	376	359.2		0.0158791
96854_at	1456.7	1240.3	1084.5		710	744.6	881.4		0.0158985
93155_at	176.7	154	165.8		111.4	137.1	104.3		0.0159109
161512_r_at	557.8	413.2	471.6		274.7	302.4	327.5		0.0159485
101864_at	26.6	34.1	24.6		15.8	18	13.6		0.0161284
104199_at	279.3	250	325.7		166.4	185.8	205.6		0.0161447
92267_at	189.2	179.9	263.9		100.4	111.5	98.6		0.0161604
100396_i_at	63.4	63	50.4		41.3	36.1	26.5		0.0162052
100297_at	230.8	186.2	229.6		136.6	154.6	103		0.0162193
161340_r_at	9.7	10.6	13.3		6.5	4.3	6.8		0.0163317
101681_f_at	205	221.6	241.4		400.7	294.9	363.8		0.0163347
100094_at	598.2	723.5	600.8		800.6	813.4	804		0.0164245
98346_at	48.5	76.8	40.2		95.4	102.9	102.4		0.0164831
161526_r_at	73.4	89.7	77.4		52	24.2	46.9		0.0165095
95286_at	2820.6	2817.8	2537.8		3709.8	3475	3167.7		0.0165754
100610_at	661.2	791.6	845.8		1233.7	1143.2	989.2		0.0167478
103926_at	154.1	145.4	136.6		119.3	99.9	119.4		0.0167596
AFFX-CreX-5_st	243.7	161.7	174.9		51	95.4	89.9		0.016777
96656_at	205.1	306.5	273.9		378.1	375.9	389.1		0.0167947
161033_at	23.1	8.4	39		87.6	82.6	56.2		0.0167972
160213_at	203.6	165.8	179.3		230	222.1	233.7		0.0168507
97593_f_at	417.3	405.9	230.8		576.1	625.6	588.2		0.016878
101367_at	1497	1997.6	1644		2465.5	2258.5	2317.7		0.0168891
94946_at	63.9	57.1	28.7		96.7	87.7	100.8		0.0169099
98915_at	161.2	241.2	193		286.5	288	301.8		0.0169473
161985_f_at	69.7	40	58.8		22.4	23.3	19.2		0.0169478
160684_at	51.9	90.4	60.9		204.1	146.8	136.4		0.0169855
102725_at	445.8	391.6	477.5		348.2	269.2	270.2		0.0171077
160362_at	615.7	542.4	753.4		846.7	945.5	936.4		0.0171978
93910_at	412.1	408.6	488.3		633.4	638.4	535.7		0.017199
161712_r_at	452.2	379.2	392.9		325.7	305.3	320.4		0.0172838
95132_r_at	1952.7	2392.2	2424.4		2923.4	2816.7	3144.1		0.0173373
104044_at	384.1	339.4	408.1		449	514	508.9		0.017362
101168_at	89.5	104.5	83.7		71.7	61.1	59.9		0.0173677
97010_at	63.5	54.4	59.3		29.4	43.5	42.6		0.0174111
93636_at	186.4	186.3	210.7		91.9	134	145.1		0.0174421
101913_at	88.4	94.3	95.2		167.2	132	127.6		0.0174728
97698_at	8.1	4.9	5.2		2.3	0.8	2		0.0174833
160952_r_at	27.6	8.8	20		42.2	37.8	43.3		0.0174899
98013_at	89.6	86.4	84.9		61.1	71.9	49.1		0.0174907
94051_at	22.7	35.1	43.4		3	13.6	2.7		0.0175546
96307_s_at	4765.5	4555.4	3604.2		6018.7	6210.8	5518.7		0.0175853
97979_at	265.2	295.9	276.9		326.4	364.4	391.6		0.017619
100547_at	190	144.4	116.7		389	315.9	257.1		0.0176226
101179_at	526.8	584	482.5		784.9	671.1	682.2		0.017627
101501_r_at	275.4	338.1	406.6		177.1	111.1	196.6		0.017699
96146_at	290.1	292.6	306.9		218.4	187.7	253.5		0.017713
101815_at	53.5	59.8	71		11.7	17.7	39.6		0.017829
161003_at	183.2	230.7	271.4		139	99	69.6		0.017873
93151_at	1182.3	1179.3	1419.5		1662.7	1572.3	1551.8		0.0179484
96324_at	108.1	135.4	156.8		68.8	17.4	63.6		0.0179892
93714_f_at	393.8	110.1	75.7		1010.1	1203.7	632.1		0.0181697
96665_at	485.5	496.4	359.9		286.2	266.9	200.2		0.0183111
160839_at	165.7	110.5	129.8		28.9	38	79.7		0.0184068
95329_at	16.5	11.7	15		9.3	8.8	7.2		0.0184189
99645_at	875	1079.7	937.5		759.1	639.9	690.2		0.0184794
104755_at	470.3	472.4	329.3		647.9	638.3	581.3		0.0184855
96076_at	299.6	313.6	384.5		440.7	469.3	424.9		0.0185533
94136_at	50.6	30.9	62.8		15.7	1.7	10.2		0.0185557
162226_r_at	146.1	102.6	136		58.1	73.6	81.9		0.0185717
97401_at	418.3	517.6	520.9		597	673.5	680.8		0.0186054
102579_f_at	8.5	9.9	4.6		16.8	12.9	16.5		0.0186742
94063_at	527.8	412	399.9		746.8	682.9	596		0.0186788
101992_at	600.8	426.9	391.3		192.7	199.1	252.8		0.0186821
98358_at	32	43.4	25.4		9.7	13.2	15		0.0187127
93802_at	24.3	25.9	13.9		43.4	45.4	34.1		0.0187155
162153_i_at	1083.9	966.1	1049.5		860.4	889.4	767.2		0.0187593
93531_at	739.2	748.9	755.3		931.2	886.5	1073.3		0.0187777
102933_at	323.4	360.2	336.4		508.3	405.6	493.4		0.0187918
95413_at	2741.9	2939.1	4049.9		1488.8	1470.1	1878.5		0.0189717
101645_f_at	34.2	28.5	36.4		22.9	15.9	22.7		0.0189775
162433_f_at	10.1	10.5	13.2		7.3	7.7	7.6		0.0190067
104393_at	36.9	34.5	27.5		23.2	19.8	16.1		0.019016
103719_at	79.2	67.1	54.9		32.4	35.8	9.6		0.0190223
104085_at	80.9	133.1	146.9		53	28.2	35.4		0.0190344
160899_at	3026.8	3172.3	2778.2		3681	3714.1	3376.8		0.0190775
103646_at	241.9	249.2	241.4		385.5	401.5	301.2		0.019127
93581_at	1209.3	1395.7	1100.2		1742.6	1868.4	2321.4		0.0192389
96629_at	515.5	486.5	305.4		188.9	142.8	201.4		0.0192757
101604_at	5.3	3.2	5.5		18	9.8	17.5		0.0192947
101659_at	27.4	38.7	23.8		51.5	45.3	48		0.0193425
95095_at	1027.5	895.2	898.3		643.4	603.2	782.8		0.0193629
98574_at	649.9	778.4	665.3		1065.6	1155.2	884.4		0.0195456
103765_at	49.1	58.1	55.5		69.9	82	68.3		0.0196136
160740_at	33.3	48.4	17.7		71.9	66.6	90.7		0.0196772
100080_at	77.5	91.7	95.8		37.4	62.1	58.4		0.0196844
93972_at	1316.7	1260.8	1469.4		1624.4	1725.4	1928.6		0.0196905
94885_at	417.8	369.1	263.7		631.6	560.2	509.6		0.019696
96019_at	458	531.5	427.4		361.3	314.2	354.9		0.0197119
95545_at	688	693.1	682.5		838.9	743.6	837		0.019881
98129_at	1853.6	2378	1654.6		3534.7	3135.1	2746.3		0.0199143
160816_at	105.6	124.4	131.2		190.4	206.1	277.2		0.019952
161036_at	384.8	333.5	270.5		217.2	172.6	199.6		0.0199553
93665_at	35.6	42.5	34.5		23.1	24.7	12.1		0.0199592
161163_at	12.3	13	10.5		53.3	51.9	27		0.0199956
93328_at	75.2	88	43		13.8	24.5	9.1		0.0200643
100402_f_at	27.5	21.6	16.7		6.6	8.7	11.7		0.0200643
96614_at	258.7	273	256.3		367.3	305.4	379.6		0.0200871
102919_at	37.9	78.5	18.1		116.5	193.9	215.3		0.0201463
102990_at	6.1	0.9	2.6		8.4	13.9	12.7		0.020161
100130_at	190.3	130.3	151		219.6	230.4	222.1		0.0202166
93048_at	426.8	446.9	415.5		489.8	564.3	507.1		0.0203084
101074_at	182	170.8	145.5		288.7	268.2	215		0.0203556
161576_f_at	237.2	312.1	264.2		201.3	160.5	171.9		0.0204093
97436_at	767.2	919.3	664.9		1090.1	1024.6	1116.7		0.0204386
162387_f_at	165.9	153.9	154.6		133.5	92.9	96		0.0204475
160071_at	124.6	102.3	92.1		140.7	176.9	159.7		0.020504
94563_at	15.6	10.4	14.5		8.2	4.6	6.6		0.0205964
99039_g_at	766.5	767	669.8		544	539.6	630.9		0.0206429
103808_at	92.8	96.6	99		107.4	124.9	115.8		0.0206785
161604_r_at	7.4	6.9	6.9		14.2	27.6	23.5		0.0207451
103310_at	93.3	85.6	90.9		56.4	51	14.6		0.0208687
93748_at	1594.7	1717.2	1322.6		1117	1117.5	926.2		0.0208811
93666_at	147.5	142.7	136.8		254.7	200.1	302.9		0.0209783
162182_f_at	556.5	481	439.1		636.9	604.5	631.5		0.0209859
94472_at	235.5	259.8	247.7		201.4	222.6	191.7		0.0210726
95796_g_at	583.2	560.4	521.5		642	618	675.5		0.0213511
161690_at	11.3	23.2	19.9		6.5	3.4	4.1		0.0213855
101866_at	139.8	147.3	189.2		248.9	231.6	311.6		0.0215637
98370_at	106.1	142.4	168.9		37.9	34.3	82.6		0.0216208
162232_r_at	9.4	11.6	5.1		2.4	1.3	0.9		0.0216735
98875_at	304.7	341	314.6		500	415.3	401.7		0.0218336
95049_at	1033.3	1072.5	934.9		1251.7	1267	1142.2		0.021898
160603_at	180	144.1	165.5		219.9	315.5	279.2		0.0219351
93020_at	321.9	402.9	407.4		237.2	198.2	286		0.0220053
99403_at	11.1	10.6	6.1		3.6	2.2	3.8		0.0220071
160224_at	69.8	53.5	108.5		6	26.1	9.3		0.0220508
94146_at	97.5	57.2	99.4		42.3	16.8	8.3		0.0221359
95594_at	646.2	564.5	563.1		416.3	488.6	356.3		0.0221879
103030_at	7469.5	8598.3	8425.3		9613	9287.6	9962.5		0.0221925
99779_at	202.1	160.2	157.2		123.5	120.3	116.7		0.0222796
93951_at	192.1	225.3	199.9		313.1	343.4	256.9		0.0223196
161056_at	105.4	61.1	36.7		132	158	146.2		0.0223954
95215_f_at	7326.1	8197.8	8237.5		9949.4	9423.4	8929		0.0224497
161858_f_at	35.8	36.7	47.4		8.1	25.3	2.9		0.0226215
99336_at	1951.4	1992.2	1730.6		2163.5	2226.3	2184.9		0.0227082
93655_at	576	456.5	577.9		369.6	362.8	234.1		0.0227635
95743_at	591.8	468	473.4		292.3	246.4	382		0.0227707
99517_at	99.8	91.2	139.8		54.8	54.3	59.4		0.0229227
94453_at	397.5	422.5	313		691.6	653.1	990.6		0.0229988
101714_at	77.9	111.4	113.9		45.7	10.6	55.1		0.0230675
93114_at	77.4	54.5	74.1		42.9	35.5	18.6		0.0230936
98318_at	100.5	128.8	68.2		166.6	216	169.6		0.0231515
97340_at	142.6	184.8	152		248.3	202.2	227.1		0.0232254
95690_at	297.3	461.8	428.4		568.5	589.5	571.5		0.0234065
161407_i_at	998.1	816	978.3		716.9	614.7	730.2		0.023417
160384_at	1324.8	1272.4	924.1		1624.9	1739.5	1588.3		0.0234254
103428_at	310.7	344.6	303.7		381.8	357.1	385.6		0.0234589
92941_at	24.8	17.6	17.1		11	11.6	8.9		0.0235004
101199_at	19.8	23.6	28.6		15.1	8.2	13.5		0.0235108
97550_at	792.9	964.5	934.5		704	669.4	726.1		0.0235294
93496_at	891.8	945.2	874.1		997.1	1116.5	1156.2		0.0236671
102629_at	45.7	60.6	90.5		21	19.8	13.2		0.0237136
162412_r_at	5.6	0.5	4.9		23.4	24	11.2		0.0237276
162203_r_at	4.8	4.7	8.8		1.4	1.3	1.2		0.0237666
92514_at	40.1	29.1	53.9		17.7	10.8	15.3		0.0238794
101939_at	1057.6	1092.2	924.1		1251.7	1527.7	1326.6		0.0239004
99238_at	59	40.5	53.5		144.9	96.3	95.3		0.0239469
98934_at	442.2	462	357.1		530.5	544.5	531.6		0.0239585
95695_at	275.9	231.8	284.3		203.9	210.9	183.7		0.0239677
99418_at	269.5	215.2	283.1		193.7	163.2	146.4		0.0241101
160616_at	456.6	527.1	492.9		553.2	576.6	581.9		0.0241683
94122_at	74.3	157.6	131.8		49.1	10.7	7.3		0.0242975
100977_at	162.8	168.2	157.8		188.7	203.1	178.6		0.024347
98626_at	848.4	874	658.6		1023.5	1086	1223.8		0.0243727
104446_f_at	39.8	17.6	23.7		47.4	66.4	71.3		0.0244414
100450_r_at	179.7	266.7	251.5		346.7	320.5	326		0.0245183
160682_at	312.6	240.8	227.5		153.1	179.5	127.2		0.0245305
103616_at	105.5	113.7	172.1		30.1	69.4	21.7		0.0245418
102047_at	344.8	488.5	336		561.7	551.4	599.9		0.0246008
101359_at	73	38.8	73.1		148.6	140.6	98.6		0.0246193
99577_at	231.7	250.6	200.7		153.7	164.2	96.9		0.0246617
103945_at	91.7	46.7	104.5		23.8	17.8	14.7		0.0247108
162356_r_at	521.5	492.4	633.7		421.4	371.3	351.9		0.0247152
102777_at	53.8	40.1	55.1		35.8	23.7	24.3		0.0248594
160474_at	174.2	286.3	262		100.5	51.7	133.8		0.0248824
100446_r_at	3987.5	3285.7	3753.8		2810.7	2754.1	2019		0.0249167
94699_at	113	140.4	142.6		89.3	102.7	96.3		0.0250529
94181_at	294.8	222	236.7		469.4	656.8	419.1		0.0251598
94709_at	122.3	75.4	135.1		45	34.9	54.3		0.0252208
161499_f_at	54.2	83.8	77.5		24.4	43.2	9.6		0.0253701
103927_at	10.6	8.1	23.8		101.4	51.3	59.5		0.025385
96528_at	38.9	23.8	54		12.9	3.4	3.9		0.0253954
160572_at	291.8	296.9	252.9		236.1	200.6	223.8		0.0254159
104469_at	86.2	54.7	79.6		135.5	134.3	102.2		0.0254161
93461_at	53.4	32.5	44.9		24.9	2.6	10.3		0.0254699
103068_at	103.6	94.7	81		56.3	31.7	65.6		0.0254921
93037_i_at	5	2.5	3.1		11.6	27	19		0.0254982
92546_r_at	7703.2	7390.4	8869.9		6380.8	6450.6	5539.6		0.0255478
103235_at	849.3	813.8	766.6		935.5	1176.3	1151.2		0.0256292
160144_at	460.5	447.7	428.1		392.6	328.1	383.8		0.0256432
93616_g_at	223.5	204.6	206.4		143.3	171.7	182.6		0.02571
160837_at	352.5	478.9	461.2		305.2	293.2	268		0.0257139
101906_at	69.1	58.2	69.6		52.8	34.6	32.8		0.0258465
95975_at	12.5	5.4	27.6		40.4	61.8	41.9		0.0259008
102667_at	46.8	62.3	49.7		38.6	20.5	22.7		0.025907
93090_at	708.3	625.8	764.8		574.4	507.9	551.8		0.0259169
95731_at	482.3	554.9	492.9		604.6	611.7	575.3		0.0259494
92541_at	77.3	62.8	88		156.9	118.6	113.4		0.026066
160966_at	314.9	329.2	372.1		266.4	159.3	222.9		0.0260875
94454_at	418.3	534	452.5		584.2	652.5	730		0.0261119
92702_at	602.4	442.1	723.5		315.6	218.5	322.4		0.0261165
161161_r_at	208.7	177.8	230.5		108.6	97	159		0.0261368
104358_at	934.7	1023.8	1064.4		1147.2	1243	1147.2		0.0263176
102338_at	31.2	51.8	83.6		119.8	116.3	99.8		0.0264784
162313_f_at	99.7	88.3	62.8		28.3	24.8	53		0.0265354
94159_at	43.2	67.2	49		150.6	132.9	86.4		0.0265658
94040_at	831.8	820.3	745.6		908.7	1049.3	950.5		0.0265965
161484_r_at	24.7	11.5	26.8		4.9	5.1	3.5		0.0266122
161443_r_at	8.7	1.6	6.4		20	12.6	15.1		0.0266359
102724_at	140.7	124.9	161.3		101.1	96.8	62		0.0266787
161476_at	341.4	359.9	395.7		268.1	215.8	303.9		0.0267885
103338_at	420.7	572.7	468		663.5	652.7	622.5		0.0268431
98131_at	74.5	61.3	56.8		119.7	175.1	230.7		0.0268678
98590_at	450.9	557.6	530.7		400.3	381.6	298.6		0.026874
94505_at	267.2	219.1	221.6		177.6	160.3	188.8		0.0269444
92799_g_at	1833	1873.9	1366.4		2416.1	2152.3	2540.4		0.0270261
161960_f_at	957.5	602.4	632.7		340.8	245.8	377.2		0.0270956
95316_at	33.5	72	58.7		18.5	17.1	10.8		0.0271756
96068_at	209.1	143	201.4		92.3	98	125.7		0.0272578
162235_f_at	105.5	142.4	186.1		78.9	46.9	31.7		0.0273533
99658_f_at	392.4	257.9	357.3		192.1	163.7	214.7		0.0273629
94246_at	207.2	243.1	205.3		330.4	299.4	262.3		0.0273631
97414_at	240.8	195.2	187.4		295	272.8	257.8		0.0273978
161154_at	29.1	35.6	35		46.6	39.8	49.6		0.0274134
102309_at	157.3	157.1	177		129.8	103.1	135.9		0.0274352
103041_at	31.4	36.6	56.7		11	19.6	8		0.0274806
101033_at	114.4	91.3	96.6		75.3	41.2	62.3		0.027549
93738_at	294.5	342.8	239.9		201.3	189.1	175		0.0275872
92416_at	41.8	147.5	37		206	282.5	196.7		0.0275967
161219_r_at	174.9	126.3	157.6		110.3	100.5	99.2		0.0276256
160099_at	158.1	117.4	162.6		33.1	83.5	89.1		0.0276576
93472_at	489.4	432.7	508.4		296.5	325.4	405.4		0.0276949
161681_i_at	159.4	141.2	143.2		116.7	127.1	129.4		0.0277774
161280_r_at	344.5	273.8	354.7		250.6	184.7	215.5		0.0277781
98914_at	208.3	249.5	270.7		188	108.8	116.7		0.0280072
95887_at	16.6	28.6	31.1		8.8	8.8	12.1		0.0280276
103978_at	400.5	353.9	444.3		268.4	246.3	326.5		0.0281429
97540_f_at	293.4	400	518.7		585.8	789.7	738.6		0.0281868
162198_f_at	82.1	64.4	80.2		18.6	27	55.4		0.0282856
101193_at	29.6	44.5	8.1		65.8	65.8	59.3		0.0283158
103892_r_at	64.3	65.3	79.8		49.5	54.3	53.1		0.0283644
160605_s_at	67.8	73.3	120.9		28.3	32.3	31.2		0.0283859
100551_r_at	88.8	76.1	47.8		37.4	11.8	19.8		0.0284752
160062_i_at	24.8	18.2	24		15.9	9.5	13.5		0.0285186
99590_at	1245.9	1518.1	1237		1638.6	1719	1940.8		0.028598
102621_at	116.6	104.5	161.6		62.2	78.1	54.2		0.0286228
161397_r_at	776.3	799.2	968.7		684.5	573.3	570.3		0.0287153
104117_at	19.6	33.5	19.4		97.8	90.8	47.7		0.0288214
162141_r_at	11.1	12.6	19.5		3.6	2	7.3		0.0288801
95418_at	350.4	346.3	230.4		179.1	181.6	171.4		0.0289106
94015_at	223.6	271	304.9		353.8	334.7	357		0.0289538
99975_at	376.6	268.4	274.2		189.7	197.3	174.2		0.0289934
102894_g_at	330.5	200.7	209		118.9	85.6	105.1		0.0289935
162447_f_at	204.8	149.7	162.2		125	101.7	110.2		0.029187
96943_at	1547.5	1501.1	1503.6		1962.9	1767.7	1676.7		0.0292778
160482_at	490.8	344.8	403.7		253	183.4	285		0.0292795
96911_at	1767.7	2077.3	2062.6		2695.8	2384.6	2335.3		0.0293333
100916_at	9.7	11.1	6.2		4.7	3.9	3.4		0.0293496
104076_at	34.7	58.3	29.5		84.2	65.3	76.9		0.0293721
92204_at	106.7	92.7	123.4		81.6	76.6	68.8		0.0294275
99006_at	18.7	21.3	28		12.1	13.6	14.1		0.0294874
92519_at	138.7	126.5	152.7		105.5	107.1	119		0.0295919
161296_r_at	0.5	0.9	5		12.4	7.4	7.9		0.0295992
104041_at	1781.6	1559.4	1452.5		2273.9	2230	1873.8		0.0296401
93321_at	9.5	15.7	17.4		7.1	5.7	2.7		0.029653
93045_at	660.8	848.4	602.9		473.7	456.9	347.3		0.0296745
98515_at	120.7	125.2	147		108.3	100.2	98		0.0296887
100693_at	86.9	79.9	83.5		60.4	73.7	71.1		0.0296987
100569_at	365.6	361.6	210		139	153.4	58.4		0.0297768
98332_at	130.3	289.4	475.3		718.6	755.7	1174.1		0.0297844
104537_at	114.2	102.2	93.6		80.6	86.1	81.8		0.0297917
93774_at	262	225	241.2		351.8	308.1	286.2		0.0301286
94849_at	13.6	20.4	19.8		7.5	12.2	6.5		0.0301716
92263_at	143.5	161.3	127.5		230.4	175.1	221.9		0.0302332
101998_at	107.9	153.3	133.7		81.3	95.6	76.8		0.0302819
162282_f_at	66.4	81.1	130		33.9	28.4	23.5		0.0303838
95730_at	295.4	411.5	322.5		479.2	510	642.9		0.0305114
104092_at	522.5	425.9	362.1		627.2	588.4	577.2		0.0305203
104531_at	618.5	733.5	769		852.8	851.5	929		0.0306549
161227_r_at	639	569.7	700.2		445.7	422	536.6		0.0307011
96227_at	40.4	33.3	27.3		71.5	109.3	63.5		0.0308837
100629_at	900.1	944.3	958.8		724	607	826.7		0.0308987
98107_at	590.7	495.6	532.1		624.5	643.1	698.4		0.0309492
103499_at	68.5	80.4	98.9		120.3	109.5	139.1		0.0309843
104662_at	178	140.5	210.5		89.6	115.7	110.9		0.0310724
161413_f_at	25.3	14.2	14		72.6	105.3	46.3		0.0311625
94017_s_at	2304.6	2091.8	2415.3		2811.4	2798.4	2518		0.0312424
93800_f_at	19.8	19.7	19.2		53.1	61.3	31.4		0.031251
100120_at	12.1	5	7.9		20.2	29.8	17.2		0.0312585
102384_at	441.1	430.8	366.5		329.1	258.3	328.2		0.0313148
92690_at	125.8	116.2	181.7		85.3	50	65.7		0.0313405
99528_at	68.7	110.5	96.8		171.7	131.4	141.2		0.0314802
100344_at	965.7	848.2	1104.7		669.7	748.5	512.7		0.031548
160553_at	89.6	62.1	84.8		53.5	48.4	33.5		0.0315557
102956_at	19.9	13.5	14.3		9.2	10	8.4		0.0315655
94823_at	3389	3311.5	2592.1		4085	3774.7	4252.9		0.0315667
101532_g_at	29.9	9.8	28		58.5	44.6	43.1		0.0315685
96611_at	882.7	878	906.4		1056.7	1002.4	1205.8		0.0315713
93169_at	327.2	399.7	239.1		187.1	157.2	161		0.0316297
101049_at	281.5	178.6	159.2		65.2	85.3	92.1		0.0317829
160190_at	238.1	253.3	160.8		103.4	103.1	141.5		0.0318355
92764_at	225.9	252.6	292.7		192.3	197	156.4		0.0319471
93527_at	344.7	362	334.3		303.7	259.7	308.3		0.0319686
94142_at	341.2	337.1	456.1		278.2	204.6	208.2		0.0320023
160226_at	205	157.9	198.7		98.6	122.6	145.8		0.032011
99661_r_at	5515	6841.4	5470.5		8487.2	7930.6	7150.3		0.0321921
104286_at	48.9	26.1	64.4		90	80.5	80.6		0.0322576
97809_at	692.6	1081.3	958.9		1295.4	1284.2	1264.6		0.0323176
94371_at	244.8	280	238.7		304.8	339.5	296.7		0.0323302
102090_f_at	77	58.7	95.8		119.8	125.7	105.1		0.0323498
100394_at	28.8	18.2	30.4		13.6	14	12.7		0.0324515
161497_f_at	220.6	184.1	250.4		167	132.6	147.3		0.0325294
101385_at	755.7	961.6	795.7		1166	1023.1	1058.6		0.032571
101853_f_at	76.2	85.5	89.9		72.2	52.1	52.5		0.0325805
100926_at	38	20	28.1		11.3	7.3	14		0.0326108
160768_at	160.2	191.9	225		131.6	109.9	137.9		0.0326399
103824_at	666	611.8	539.4		700.8	784.9	817.3		0.0326916
162455_f_at	39.1	22.3	42.7		74.6	133.2	82.7		0.0327164
94313_at	314.8	374	189.1		500.5	447.9	473.7		0.0327285
95355_at	206.5	166.3	168.7		131.5	78	126.1		0.0327519
94557_at	141.2	115.6	103.6		85.5	47	23		0.0327639
98011_at	3323.2	3106.6	3695.5		2806.3	2580.4	2876.7		0.0328284
93918_at	268.6	313	252.8		332.8	360.7	403.5		0.0328459
99028_at	184	233.8	206.5		287.6	298.7	245.7		0.0328636
92385_at	120.8	118.5	115.7		52	98.9	49.8		0.0329473
162328_f_at	209.7	135.6	186		101.3	95.9	116.4		0.0329744
103389_at	75	96.6	101.7		68.3	50.3	61.5		0.0330372
102297_at	43.7	78.1	43		160.9	99.4	114.1		0.0330409
103314_at	53.3	51.8	50		60.4	79.6	69		0.0332475
102313_at	20.5	53.2	36.3		6.2	4.8	8.2		0.0332683
104683_at	200.7	171.8	192.7		164.3	152.9	137.9		0.0333329
161257_r_at	273.2	214.1	273.9		199.5	175.9	146.7		0.0333553
160106_at	78.7	63.2	107		36.3	46.5	15.2		0.0333652
98109_at	70.6	102.8	111.6		61.8	49.8	45.8		0.0333947
95161_at	567.7	575	557.6		662	747.3	629.6		0.0334499
95674_r_at	7817.9	8745.8	9900.6		6984.7	7013.8	6310.7		0.0334593
99142_at	688.2	764.6	732.1		878.2	913.7	1108.6		0.033471
102815_at	270.3	229.3	193.9		171.9	147.5	151.3		0.0334711
161492_i_at	600.7	592.7	744.6		349.7	354.7	520.5		0.033515
102835_at	230.3	322.1	363.5		431.2	421.3	487.9		0.0335244
104757_at	55	74.4	78.1		49.1	16	27.2		0.0335277
98004_at	234.9	283.6	223.9		52.7	141.7	169.4		0.0335622
94097_at	102.6	61.9	53.6		19.1	22.9	29.1		0.0336008
100128_at	25.2	20.3	31.8		16.2	14.9	10.6		0.0336788
93478_at	172.7	142.2	202.9		105.5	127.4	96.9		0.0336839
93589_at	1005.9	1019.2	1078.8		617	597.9	908.5		0.0337268
104740_at	300.3	333.4	272.4		142	238.4	207.4		0.0337603
97272_at	246.5	236.7	197.9		144.5	180	177.9		0.0337608
104667_at	39.8	42.8	73		18.8	9.3	21		0.0338088
93311_at	285.1	383.7	381		581.2	521.8	441.1		0.0338221
101661_r_at	50.6	26.4	55.6		6.8	10.3	20.9		0.0340189
99431_at	209.7	158.4	265.5		93.8	117	119.3		0.0340731
95010_at	381.9	289.9	353		523.4	430.8	599.3		0.0342056
102967_at	554.8	470.7	458.4		380.7	413.1	339.9		0.0342396
94295_at	1222.9	1267	1513.3		1994.3	1829.1	1587.9		0.0342427
93071_at	1616.7	1827.3	2143		2299.5	2501.2	2345.8		0.0342774
160068_at	70.3	60.9	91.2		35.8	31.5	51.9		0.0342813
96013_r_at	123.8	73.2	120.8		65	38.9	34.1		0.0343382
99428_at	198.7	149.9	192.6		140.6	79.1	93.6		0.0343874
96295_at	946.1	972.4	943.5		1065.8	1282.3	1128.4		0.034444
100920_at	87.8	51.1	96		42.7	26.9	22.3		0.0344552
AFFX-b-ActinMur/M12481_3_at	6749.1	9510.5	8169.6		10677.5	10502	10844.6		0.034472
160834_at	74.1	20	45.1		119.1	96.5	165.3		0.0345203
103779_at	225	232.2	288.8		348	304.7	318.7		0.0345897
96569_at	595.7	648.1	554.5		412.6	501.4	503.4		0.0346832
96794_at	257.5	306.2	244.7		377.5	335	326.7		0.0346924
94914_at	92.7	87.9	120.3		29.3	40.5	73.6		0.0347033
96341_at	275.6	249.6	250.9		311.3	389.1	320.5		0.03474
99414_at	31.8	42.5	19.2		48.7	76.3	68.8		0.034783
95559_at	2902.2	2504.2	2485.4		3396.1	3366.6	4307.3		0.0348373
99081_at	136.4	108.9	166		77.4	94.4	68.3		0.034852
99186_at	126.4	120.3	167.7		179.7	194.1	186.1		0.0349415
101397_at	393.5	389.4	399		429.7	498.2	448.2		0.0350102
97882_at	714.7	779.7	731.7		876.2	792.5	871.7		0.0350539
100730_at	89.4	48.9	91.2		27.5	40.4	22.6		0.0351278
96900_at	3398.3	3606.7	2776.5		4345.5	3867.3	4423.5		0.035174
93932_at	27.5	51.5	42.3		14.4	22.2	15		0.0352366
94791_s_at	835.3	728.1	876.5		692.4	637.9	559.7		0.0353358
95460_at	308.8	371.8	307.6		470.8	499.6	388.3		0.0353602
96014_at	487	402.2	438.7		569.6	518	519.8		0.0353654
92678_at	298.7	481.3	308.4		67.1	144.9	205.6		0.0354113
162007_i_at	180.8	182.3	145.4		85.3	29.3	120.6		0.0354869
93898_at	66.9	85.9	76.4		159.4	180.3	105.2		0.0355085
162258_f_at	209.4	125.2	224.7		59.5	45.4	110.6		0.0355274
103871_at	67.9	75.3	69.3		27.7	14.4	55.4		0.0355411
104476_at	54.3	55.2	26.1		9.5	20.4	10.8		0.0356764
96027_at	203.4	173.5	111.1		322.4	249.6	253.1		0.035697
99650_at	770.1	767.5	687.6		909.7	814.7	860.9		0.0357195
102429_at	160.3	203.1	189.9		71.4	119.8	139.4		0.0357541
104123_at	228.8	397.9	483.5		599.8	677.7	582.7		0.0358098
100539_at	1323.4	1673.1	1578.6		1801.2	1947.2	2111.6		0.0358167
103467_g_at	374.5	276.5	337.6		468.2	460.9	397.9		0.0358351
94380_at	39.9	84.9	53.9		115.5	99.6	98.1		0.0358591
104536_at	217.9	192.9	190.9		254.1	222.5	243.9		0.0358752
161723_at	57.5	44.8	75.9		26.6	34.8	29.7		0.0359132
101550_at	6.4	3.1	7.4		37.1	14.7	26.6		0.0360035
161644_f_at	559.4	486.6	502.1		434.7	440.5	363.5		0.0360376
95133_at	2240.4	2152.9	2804.3		1712.2	1657	1853.9		0.0362535
92626_at	1530.3	1283.7	1291.8		1751.3	1905.8	1587.2		0.0362832
96894_at	832.9	794.7	926.9		1042.1	1096.3	951.4		0.0364926
94030_at	177.2	167.1	172.3		183.2	200.6	188		0.0365201
95048_at	103.4	82.6	193		21.5	24.4	18.6		0.0365243
100548_at	1109.7	1035.2	936.4		1302.9	1609.4	1271.5		0.0365403
103634_at	268.1	173.5	203.2		111.6	141.3	120.3		0.0365405
160610_at	559.5	622.2	455.6		724.1	713.3	672.8		0.0366058
102888_s_at	149.8	240.2	168		300	334.1	255.4		0.0366774
92867_at	54.5	96.5	21.4		175.2	110.2	155.4		0.0368294
96352_at	445.5	435.2	401.3		292	295.8	385.6		0.03685
103734_at	922.5	882.6	692.1		1098.9	1207	1019.1		0.0368764
95076_at	1837.7	1660.9	1792		1995.9	2067.8	2356.1		0.0368779
97694_at	179.3	85.7	191.7		23.7	68	30.6		0.0368942
96290_f_at	4331.2	4046.1	3683.9		3565	3278.4	3154.9		0.0369224
101600_at	207.2	186.5	259.8		130.9	161.7	143.5		0.0371675
98786_at	68.2	32.6	44.6		86.3	179.8	173.3		0.0372314
100965_at	718.5	877.8	940.9		653.4	617.1	648.1		0.0372404
97750_at	1052.8	1156.1	1051.1		978.9	986.3	972.9		0.0372438
97934_at	318.2	332.6	269.7		555.9	542.9	377.9		0.0372479
94627_at	137.6	101.2	78.3		57.1	8.2	43.6		0.0372568
162006_r_at	1105.1	1093.8	1362.4		895.2	752.2	945.9		0.0373424
103913_at	555.4	581.3	674.2		963.4	846.5	722.4		0.0373573
102150_f_at	136.8	77.6	123.3		66.1	29.4	50.5		0.037383
92945_at	602.9	635.7	290.3		213.6	156.9	105.5		0.0373853
96757_at	392.8	710.3	634.5		1107.3	1053.8	805.2		0.0373861
96057_at	175.3	239.8	81.4		288.8	313.1	335.3		0.0374285
103060_at	57.9	200.7	90.3		266.7	238.8	355.5		0.0375566
104535_at	86.4	72.3	92		68.8	51.7	44		0.0375844
160506_at	12.5	11.1	11		13.6	18.7	16.6		0.03761
103387_at	547.4	670.7	572.4		784.7	690.3	742.4		0.0376294
99535_at	715.4	649.7	742.3		770.9	816.7	800.8		0.0376378
98454_at	1171.6	1501.3	1363.7		1576.9	1721.2	1720.5		0.037661
97004_at	530.6	723.2	668.7		1018.5	826	846.4		0.0377093
100523_r_at	249.8	313.8	346.9		204	225.9	153.4		0.0377791
94239_at	180.4	159.9	150.9		135.6	118.2	88.8		0.0378053
160244_at	261.4	257.6	319.5		365.7	385.3	327.7		0.0378599
161737_at	214	140.9	166		96	114.4	107.9		0.0378686
161371_r_at	29.4	17.7	41.5		9.6	9.8	3.3		0.0379088
101589_at	140.6	135.8	116.6		179.6	191.5	259.5		0.0379347
95025_at	558.6	645.6	637.9		828.2	906.8	703.9		0.0381308
97110_at	271.5	488.6	413.2		220.7	190.5	121.5		0.0381456
102711_at	680.6	764	967.4		1195.1	1079.2	1483.7		0.038234
95642_at	213.4	243.2	221.7		198.2	130.4	143.2		0.0382569
98054_at	14.1	14.5	11		6.8	8.8	10.3		0.0382636
160698_s_at	829.1	881.7	909.6		1125.1	1071.8	948.2		0.0382643
101707_at	34.2	21.4	33.5		18.5	16.6	14.9		0.0382892
104409_at	476.7	832.3	649.4		950.2	1009.4	952.2		0.0383431
160724_at	52.8	92.3	77.7		112.3	106.8	109.8		0.038466
101219_at	72.5	51.5	57		22.7	45.4	20.4		0.038569
160169_at	98.3	119.1	131.8		46.8	55.5	92.2		0.038631
92496_at	22.4	21.7	22.1		13.4	19	18		0.0386508
100005_at	362.7	290.5	386.3		248.4	265.2	259.9		0.0386919
103869_at	84.4	168.8	131.1		205.9	221.1	191.9		0.0388562
102943_at	59.3	128.1	41.2		148.4	220.7	169.2		0.0388649
101384_at	125.5	123.7	55		214.7	283.2	170.7		0.0388818
104619_at	120.2	104.2	49.6		192.7	178.6	141.4		0.0388903
93536_at	262.5	313.8	253.2		380.3	365.4	320.4		0.0389261
92760_at	49.2	51.9	27.4		17.3	22.9	9.1		0.039007
160430_at	1590.9	1458.5	1268		1754.4	1681.7	1762.3		0.0390694
95925_at	23.4	13.8	20.4		12.2	6	9		0.0390893
99046_at	842.3	1012.5	650.9		575.9	472.6	440.5		0.0390907
98862_at	243.9	182.8	238.1		173.3	143.6	154.7		0.0390992
97570_at	172.4	147	187.7		134.6	135	128.1		0.0391906
98474_r_at	35.7	33.1	51		20.5	24.6	9.2		0.0392941
94958_at	101.7	135	72.6		169.5	146.6	171.1		0.0394695
103522_at	17.9	8.4	12		48.4	42.3	22.5		0.0395353
95376_at	62.6	71.2	62		147.1	112.4	89.6		0.0395658
98060_at	243.1	247.9	309.2		205.4	170.6	205.4		0.0395728
95609_at	234.3	217.2	247.2		308.5	256.7	292.2		0.0396379
103548_at	138.2	162.2	122.8		183.9	196.6	248.3		0.0396492
92957_at	22.7	12.1	20.4		9	8.3	8.8		0.0396721
95666_at	644.3	588.4	601.1		889.5	801.8	688.6		0.039716
103605_g_at	152.5	150.5	113		104.1	97.9	77.7		0.0397355
103400_at	460.9	502.3	441.8		412.5	367.9	308.2		0.0397411
100405_at	110.3	88.4	103.4		78	66.6	83.7		0.0397839
99138_at	162.5	111.6	156.3		90.7	85.5	102.7		0.0398692
94229_at	1010.6	1035.2	1285.3		828	885.1	792.6		0.0400545
102768_i_at	64.7	48.2	51.1		31.3	6.7	34.6		0.040058
97240_g_at	488.7	527.1	438.5		564.4	572.5	646.5		0.0400854
97553_at	506	519.1	646.6		827.4	721.9	682.4		0.0401309
161528_r_at	101.4	147.5	178.6		80	59.5	78.1		0.0401316
92900_at	125	147.1	166		202.8	254.6	189.1		0.0401659
102882_at	48	38.2	61.7		22.7	31.3	28.6		0.0402205
96268_at	608.6	795.6	671.1		1004.3	871.6	852.4		0.0403597
160636_at	512.7	449.7	348.8		642.2	666.5	544.9		0.0403762
96717_at	325.4	299.6	319.7		359.4	410.6	470.2		0.0403926
160788_at	83.9	108.8	66		140.5	145.5	114.1		0.0404355
96649_at	710.1	869.8	581.4		1195.4	1422.9	958.4		0.0404384
160201_r_at	57.4	40.3	46.7		6.7	30.1	27.6		0.0406182
104000_at	79.5	94.8	73.2		26.4	63.9	44.6		0.040631
98947_at	26.2	28.8	15.9		11.8	13.1	9.6		0.0406662
95024_at	19.3	33.6	33		10.6	10.4	17.8		0.0406861
94220_at	150.9	113.7	104.4		76.2	78.9	84.9		0.0407991
104620_at	322	286.9	400.6		252.5	227.8	203.6		0.0408605
97259_at	554.1	671.4	602.2		778.7	1221.2	1008		0.0409313
95662_at	212.8	289.6	110.8		422.5	394.5	325.3		0.0409713
101486_at	579	589.3	497.5		620.4	706.8	687.2		0.0409987
161937_r_at	23	19.9	15.9		29.4	48	57.7		0.041006
161428_at	333.8	263.7	243.5		131.3	215.6	167.1		0.0410745
101511_at	46.8	19.3	53.4		9.8	7	9.3		0.0410852
101086_f_at	1521.2	1515.7	853.2		2141	1930.5	1903.2		0.0412352
162020_at	34.6	76.9	26		107	125.5	82.9		0.0412802
94732_at	36.2	32	42.4		20.6	30.2	20		0.0414216
104378_at	242.5	212	136.9		82	83.6	122.8		0.0414622
100074_at	186	212.1	422.8		491.1	481	524.9		0.0415412
101000_at	556.5	591.5	536.2		682.5	730.4	914		0.0415553
93595_at	763.3	823.7	796.9		715.4	749	740.4		0.041564
94302_at	702.2	596.7	588.7		785.4	807.9	1012.2		0.0416137
104279_at	1247.8	1186.6	915.3		737.2	860.8	790.9		0.0416207
92410_at	37	73.7	64.9		199.2	199.5	96.5		0.0416665
162196_f_at	18.2	11.3	17.2		9.4	9.7	7.8		0.0416837
101583_at	501.4	483.3	521.6		477	445.5	435		0.0417338
100562_at	52.8	28.9	56.7		107.3	89.8	68		0.0419023
100323_at	514.6	898.4	625.1		1174.9	1144.1	932.9		0.0419201
101118_at	48.4	75.4	27.3		6.3	13	7.2		0.0419553
101806_at	447.5	334.7	437.4		253	307.6	304		0.0419807
96417_s_at	20.9	8.5	16.4		59.3	79.9	32.4		0.0420304
93604_f_at	3325.4	3549	3116.3		2889.6	2898	3028.7		0.0420628
95693_at	222.1	215.4	192.5		348.7	265.6	268.8		0.0420664
96298_f_at	5014.5	4243.7	5384.4		6033.9	5680.7	6325.6		0.0420838
103342_at	64.8	81.5	28.2		109.2	99.1	108.2		0.0421167
95637_at	305.9	294.1	273.4		363.9	414.3	329.1		0.0422682
102169_at	235.9	210.5	279		167.4	95.1	176		0.0423741
162050_at	21.7	11	13.5		93.2	37.5	60.7		0.0424739
93296_at	93.2	64.8	117.8		11.3	58.7	6.4		0.0425702
161668_f_at	60.2	47.9	40.1		31.5	33.1	31.9		0.0425732
100880_at	204.4	146.5	139.3		13.6	112.2	53.8		0.0425798
102991_s_at	212.2	159.6	134.3		247.9	240.5	321		0.0425891
93861_f_at	413.6	524.4	540.1		1053.8	981.8	634.5		0.0426483
160270_at	263.4	277.5	236.3		345.7	317	290.5		0.0427033
162404_i_at	65.9	72.4	115.2		15.4	33.7	46.7		0.0427537
102917_at	23.1	68.6	57.5		95.1	120.9	85.4		0.0428156
97176_at	481.9	350.6	477.6		306.1	325.3	289.2		0.0428158
94387_at	49.7	44.5	91.6		10.1	18.6	22.3		0.042852
97784_at	312.9	279	275.7		260.5	235.1	213.5		0.0429421
92310_at	2176.4	2082.6	2247.1		2755.1	2408.8	3070.1		0.0429729
160121_at	337.1	229	311.5		196	202.1	192.1		0.0429987
100010_at	26.1	58.1	56.9		105.1	78.2	78.5		0.0430233
95285_at	135	82.7	112.8		63.3	70.9	60.6		0.0430372
101855_at	487.3	484.4	469.8		420.6	458.8	396.8		0.0431274
160890_at	136.8	105.9	131.5		75.8	85	103.5		0.0432291
97566_f_at	126.2	91.2	201.1		48	45.2	41.2		0.0434123
103002_at	872.8	772.6	782.7		662.8	698.9	524.6		0.0434148
102754_at	222.6	285.9	200.6		158.4	162.1	164.6		0.0435427
93332_at	21.9	9.5	24.5		4.3	6.1	4.8		0.0435919
100404_at	1522	1509.2	2045.5		877.5	1075.8	1278.4		0.0435959
93845_at	474	470.9	475.5		333.5	418.4	419.5		0.0436556
93348_at	193.3	164	216.7		132.8	155.8	139.6		0.043683
98963_at	205.7	189	119.2		239.4	248.7	275.8		0.0437547
96155_at	77.7	100.7	51.9		189	148	295.2		0.0437693
160815_at	72.1	75	90.2		135.2	152.4	98		0.0438228
94937_at	26.5	73.6	57.4		6.9	15.3	12.9		0.0438505
160633_at	142.4	145.4	180.6		188.3	271.4	253.1		0.0438561
98860_at	31.8	36.6	21.1		18	14.5	16.1		0.0438577
103934_at	406	348.3	487.8		237	259	324.9		0.0438807
95446_at	851	749.3	757.7		701.4	664.5	590.7		0.0438906
101470_at	104.9	102.5	145.5		63.8	83.6	74.1		0.0438907
95682_at	1649.3	1539.8	1671		1788.8	1882.6	2121.6		0.0439263
96117_r_at	174	188.6	208		263.5	220.1	230		0.0439376
92800_i_at	1697.5	2747	1391.8		2988.3	3516.2	3154.9		0.0439806
102059_at	588.3	452.2	678.3		821.3	757.2	747.2		0.0440091
96984_at	159.4	148.6	118.1		109.6	106.5	89.5		0.0441571
97434_at	35.2	10.6	11.8		38.5	50.8	44.4		0.0443043
93566_at	37.9	26.4	16.7		4	8.8	11.6		0.0443348
162041_f_at	275.9	227.1	326.2		51.4	169.3	177		0.0443913
95014_at	577.2	511.7	616.7		635.8	687.7	713.7		0.0445206
93731_at	206.4	178.3	227.5		163.9	153.6	166.5		0.0445485
97721_at	29	16.8	32.6		13.9	12.3	8.4		0.0445726
161594_f_at	149.9	138	182.2		70.8	93.7	125.9		0.0445889
162378_r_at	2.7	17.8	21.6		47.8	32.6	30.5		0.0446158
104467_at	288.7	360.3	342.4		226.3	282	250.1		0.0446481
95380_at	100.2	60.4	57		35.5	19	34.4		0.0446625
96557_at	21.2	21.2	54.3		69.5	62	62.9		0.0447361
99168_at	487	524.1	541.3		570.8	630.5	571.5		0.0447533
161178_at	54.5	43.9	43.7		8.3	36.6	19.6		0.0447713
101448_at	2354.6	2242.4	2572.6		2096.4	2144.2	1950.3		0.0448461
97462_at	457	580.9	382.2		604.1	678.6	730.1		0.0448594
92857_at	167.8	252.1	239.6		318.4	403.4	297.8		0.0449116
103603_at	124.4	26.2	38.6		133.9	186.1	166.9		0.0449253
161920_r_at	128	189.5	233.9		67.8	116.3	66.3		0.0449433
161928_at	110	122	153.7		101.5	65	62.7		0.0449671
94424_at	416.5	424.6	301.2		183.5	282.6	249.8		0.0450707
104057_at	146.9	134	121.2		154.1	190.2	168.7		0.0450965
160126_at	299.6	265.3	259		334.5	402.5	324.6		0.0451615
103376_s_at	471.8	466.6	632.5		680.2	668.5	696.3		0.0454285
104435_at	343.7	227.6	305.8		158.7	159.4	218.9		0.045727
162497_r_at	544.4	477.2	623.4		422	403.1	443.4		0.0457585
99515_at	161.6	235.8	387.2		418.8	492.5	474.5		0.0457831
99953_at	426.8	360.2	475.5		312.3	343.5	283		0.0458603
99667_at	290.8	270.9	377.8		214.3	230.6	162.6		0.0459399
94541_at	199.1	231.8	217.1		69.2	171.7	136.7		0.0460007
102049_at	155.5	115.4	131.3		107.8	94.7	88.4		0.0460432
99407_at	93.6	51.2	83.3		37.5	29.8	45.1		0.0461779
160895_at	282	418.3	360.7		159.7	269.2	116.4		0.0462103
104351_at	53.8	86.4	48.3		32.6	23	28.5		0.0463982
160323_at	146.1	184.8	158.1		246.2	296.9	201.3		0.0464753
92649_at	152.9	89.5	93.3		160.3	204.4	177.8		0.0464876
92749_at	1262.1	1089.2	889.6		787.8	799.2	658.3		0.0467181
103695_f_at	673.2	718.6	698.2		669.9	631.2	625.3		0.0467373
161357_r_at	581.9	379.3	722.4		290.5	296.3	227.3		0.0468041
98760_at	19.4	17.4	16.7		26	20.4	22.6		0.0468292
161135_f_at	21.7	12.5	24.2		37	35.6	60.2		0.0468949
104339_at	200.9	331.9	262.7		421.2	348.6	395.3		0.0469036
103594_at	30.4	35.1	43.8		25.9	12.9	23.1		0.0470005
162240_r_at	3.5	1.4	4.4		36.8	50.2	13.6		0.0470179
103995_at	32	16.9	19		6.9	9.2	10.6		0.0471001
104157_at	18.4	9.6	16.8		62.2	29.9	38.2		0.0471399
160164_at	1267.3	1109	1075.9		1431.1	1520.6	1280.1		0.047195
161436_s_at	681.5	492.5	659.9		770.2	833	996.6		0.0472005
100570_at	593.8	626.5	516.4		267.8	416.9	469.3		0.0473213
93601_at	82.9	36	52.1		22.9	17	10.2		0.0473387
99378_f_at	176	118.3	139		318.8	199.1	244.4		0.0473756
103259_at	18.2	27.7	19.5		9.9	10.1	15.6		0.0474053
160773_at	144.1	137.2	155.8		99.7	131.2	116.3		0.0474132
92572_at	98	81.6	68.2		7.9	49.2	50.9		0.0475339
104394_at	75.5	79	102.9		107.7	172.2	162.8		0.0476967
99593_at	1402.8	1398.7	1192.8		1615.6	1622.2	2012.2		0.047723
99354_s_at	39.3	43	41.5		3.3	10.4	33.2		0.0477263
160709_at	169.8	123.8	179.6		119	73.6	97.5		0.0477366
97426_at	27.5	24.3	4.6		86.4	52.7	43.4		0.0477394
103022_at	18.2	5.2	10.9		35.5	19.2	35.2		0.0477483
96276_r_at	199.9	119	154.3		99	92.5	67.2		0.0477833
94703_at	22.3	11.5	37.9		43.4	62.6	47.3		0.0478402
99514_at	835.1	915.9	1049.9		1179.5	1073.5	1281.2		0.0478813
160398_at	71.6	93.8	115.3		61.6	36.8	57.5		0.047969
160978_at	79.4	113	146.7		57.5	64.9	46.3		0.0479934
97318_at	410.7	381.4	321.2		305.8	263.7	296.6		0.0481128
93810_at	1379.4	1815.5	1797.6		1995	2188.8	2100.8		0.0481566
162010_r_at	20.1	44.1	32.2		18.1	3.6	2.8		0.0482954
94528_at	223	194.8	154		107.1	122.9	147		0.0485452
99653_at	439.7	334.8	537.7		182.2	249.3	304.7		0.0485791
99874_at	111.4	110.1	157.1		160.2	178.6	181.1		0.0486408
162224_r_at	44.7	43.5	88.6		1.8	7.1	27.2		0.0486708
101008_at	211.2	181.7	130.8		123.3	89.2	57.9		0.048715
100465_i_at	651.6	666.9	732.8		783.9	744.1	755.2		0.0487227
161006_at	346.7	223.9	251.8		176	177	147.4		0.0490997
103224_at	181.7	203.2	172.4		262.3	330.2	227.9		0.0491978
96169_at	13.8	11.4	11.2		10.1	4.1	4.3		0.0492402
96835_at	160.8	193	67.3		250.6	229.2	287.8		0.0493286
94980_at	27.6	86.7	20.3		90.7	119.5	116		0.0493467
93166_at	7.6	3.4	2.8		9.1	22.3	24.4		0.049397
98901_at	205.6	127.4	164		233.8	223	231.1		0.0493983
94737_at	157.8	82.2	149.2		193.5	207.9	192.1		0.0493988
99425_at	14.7	49.9	55.6		67.2	86.9	101.3		0.0494032
160117_at	1090	1532.4	1347.8		2426.9	2324.2	1613		0.0494368
103573_at	195.6	172.3	177.1		156.9	111.5	147.2		0.0498956
93246_at	150.6	127	107.6		59.7	103.3	48.3		0.0499293
99083_at	35.1	109	52.4		149.5	143.7	112.4		0.0500624
160648_at	148.7	173.8	152.2		135.2	100.2	128.6		0.0501011
99405_at	80	78.4	60.4		42.8	36.1	60.3		0.0501551
160965_at	70.1	90.5	75.5		170.3	102.8	133.1		0.0502044
102302_at	248.2	174.5	219.2		156.7	160	128.6		0.0502064
100358_s_at	113.1	103.4	143.8		91.6	66.8	37.9		0.0502499
101013_at	4470.5	4350.7	4143.3		5507.1	5640.3	4613.2		0.0502712
102205_at	83.5	59.8	78.3		22.5	59.1	28.1		0.0503102
98633_at	249.9	224.7	127.3		300.1	336	294.6		0.0503463
103732_at	499.3	740.6	684.2		870	941.2	803		0.0503985
104274_at	262.5	210.5	182.6		272.4	334.4	294.7		0.0504337
92612_at	50.2	70.8	28.1		17	16.7	12.3		0.0505091
100002_at	714.6	470.9	723.9		309	449.5	385.3		0.0505114
95636_at	203.7	207.3	189		239.2	228.4	285.9		0.0506338
97822_at	595.7	511.7	709.3		455.8	357.6	456.2		0.0506537
101333_at	46.9	45.5	19.6		79.8	65.2	57.9		0.0506744
93088_at	514.9	767.3	467.6		308.4	369.4	248.7		0.0507098
103515_at	557.9	667.2	690.6		884.4	784	738.9		0.0507783
100761_at	46.3	73.4	82.5		40.4	10.8	34.1		0.0508194
96847_at	1365.7	1530.7	920.9		1684.8	1829.9	2069.6		0.0511793
161867_f_at	22.7	34.8	19.8		16.9	6.3	4.3		0.0512706
92195_at	94.6	72.3	113.2		48.2	69.8	39.9		0.0513071
93199_at	100.8	31.2	94.4		5.5	20.8	13.2		0.0513146
161695_f_at	114.5	149.4	198.2		86.3	91.5	83		0.0513666
93325_at	143.4	166.7	175		201.5	180.2	199.1		0.0515219
98394_at	97.1	50.9	92.7		131.8	119.5	116.6		0.0515919
92895_at	5.6	16.1	29.3		50.5	50.2	29.9		0.0516796
93491_f_at	275	345.4	206.2		118.6	103.7	196.9		0.0517239
103859_at	92	124.9	36.8		175.3	143.4	159.7		0.0517277
97092_at	67.2	45.5	78		34.7	38.8	38		0.0519541
100488_at	340.1	312.7	338.4		302.9	287.9	248.4		0.0520817
95086_at	513.7	496.3	410.7		554.1	568.4	642.1		0.0521688
101214_f_at	5754.1	5845.3	4205.4		7580.9	7324	6307		0.0521932
95537_at	283.7	224.1	194.9		174.6	158.8	138.4		0.0522333
102949_g_at	22.5	19.8	27.6		9.9	18.9	8.6		0.0523058
161352_r_at	38.8	17	29.9		49.7	92.1	60.4		0.0523591
160154_at	26.1	23.3	14.7		12.1	10.3	12.9		0.0523827
97136_at	45.7	29	51.9		21.6	24.5	24		0.0524011
103395_at	41.9	24	47.1		16.7	22.2	11.2		0.052502
162334_r_at	26.4	12.2	15.2		8.1	3.4	5.2		0.0525344
104528_at	545.8	538.9	572		462.8	419.5	520.7		0.0525553
104300_at	137.8	18.2	65		181.4	149.6	195.6		0.0526237
161042_at	129.6	105.6	62.7		191.5	185.8	136		0.0526447
93950_at	39.5	31.4	52.6		24	24.3	24.7		0.0527704
103065_at	636	548.7	437.6		725.7	661.8	776.7		0.0528273
102353_at	45.8	96.8	78		5.8	36.4	33.3		0.053013
100425_at	752.4	453.6	713		406	347.3	388.1		0.0530303
94940_at	116.1	133	90.5		158.1	138.2	157		0.053054
160514_at	281.5	254.7	84.1		403.5	342.9	404.9		0.0530704
93911_at	275.9	233	241.3		177.9	221.6	150.2		0.0530835
161545_r_at	55.9	42.3	106.5		193	112.8	146.5		0.0530957
97354_at	705.4	591.2	648.7		722.6	764.6	744.5		0.05311
161629_i_at	19.5	9.7	29.8		6.2	1.9	2.3		0.053161
103309_at	502.5	511.3	539.4		751.1	782.1	569		0.0532466
96078_g_at	8.5	21.7	6.7		34.8	23.8	25.7		0.0532977
102843_s_at	76	55.4	108.4		40.6	39.4	9.8		0.0533168
161334_r_at	127.9	95.1	98.9		13.8	62.8	73.6		0.0535046
103662_at	20.1	10.8	23.4		8.5	8.3	6.3		0.0535162
92466_at	1324.2	1606.1	1424		1175.5	1276.3	1180.4		0.0535216
161446_r_at	2028.7	1655.7	2170.7		1364.7	1425.5	1641.7		0.0535492
100755_at	263.8	200.6	270.2		174.7	198.1	158.9		0.0535501
99438_at	37.2	104.6	13.1		147.1	114.4	128.8		0.053621
160797_r_at	15.3	6.8	20.8		1.9	4.4	3		0.0536528
96781_at	176.7	222.6	154.2		134.6	125.9	128.2		0.0537139
95496_at	154.6	202.1	184.8		212.9	316.5	285.6		0.0537949
92783_at	268.5	273	317.1		253.9	235.8	219.4		0.0538733
104066_at	23	47.5	33.3		13.5	17.7	14		0.0538903
161745_f_at	22.5	28.7	22.1		114.1	66.3	49.9		0.0540405
98065_at	429.8	381.8	477.4		265.8	310.3	374.1		0.0540883
95651_at	55.7	63.5	65.3		5.2	22.9	49.5		0.0542013
161836_r_at	284.2	205.9	157.2		121.6	113.2	28.6		0.0542347
101775_at	37.4	34	33.4		32.6	27.3	28.4		0.0542652
104461_at	283.7	214.4	285.8		188.7	205.1	135.7		0.0542798
92908_at	215.5	218.1	261.9		155.7	196.1	186.9		0.0543546
160982_at	96.9	104.9	85.8		80	79.5	61.4		0.0544225
100027_s_at	1004.3	690.3	939.9		678.4	575.3	529		0.0545049
98563_f_at	215.2	393.6	274.4		488.4	499	395.6		0.0545618
160743_at	347	456.8	336.1		486.5	497.8	620.4		0.0548108
92809_r_at	715.2	531.6	1213.7		272.1	285.7	259.4		0.0548759
100294_at	29.9	19.7	30.9		63.1	40.6	85.8		0.0549194
92754_at	145.5	121.8	133.9		168.9	163.5	146.4		0.0549383
103393_at	53.2	41.6	69.8		87.2	71.1	82.6		0.0550806
104367_at	1552.4	1484.8	1125.1		1015.5	1015.3	1058.5		0.0551463
160209_at	559.8	536.1	598.1		469.8	485.5	531.2		0.0551525
160945_at	36.8	21.9	53.7		13	13.1	12.4		0.055178
160849_at	1283	1104.6	1380.9		1090.8	985.3	882.9		0.0552792
162379_r_at	277	247.7	467.1		119.9	94.7	184.5		0.0553737
160806_at	297	365.9	263.9		208.3	238.4	228.6		0.0554375
99020_at	33.1	106.7	46		153.8	132.5	109.1		0.0554419
104056_at	160.6	170.6	195.1		235.5	262.9	198.6		0.0554514
93887_at	225.7	202.2	230.7		180.2	155.5	86		0.0556024
96607_at	657.3	750.3	906.7		546.8	569.3	601.1		0.0556144
104331_at	1061.4	1045.7	734.4		1329.9	1336.4	1154.1		0.0556417
92750_s_at	19.4	10.7	16.7		10.3	7.5	6.3		0.0556431
103721_at	87	62	114.9		17.2	14.7	60.7		0.0556553
162044_f_at	27.9	38.6	63		21.9	3.6	10.4		0.055723
97776_at	274.9	295.3	344.6		226.3	186.8	261.8		0.0558258
104025_at	45.3	173.5	128.9		208	215.7	289		0.0558693
161045_at	197	196.7	229.1		153.2	131.8	185.7		0.0559179
96766_s_at	942.4	1168.1	1092.2		1296.9	1315	1649.2		0.056053
92601_at	20.2	43.8	56.5		6.8	17.1	7.5		0.0560658
160561_at	154.2	187.2	113		327.5	405.2	209		0.0560932
96716_at	584.4	750.7	547.6		877.7	886.1	742.2		0.0560933
93851_at	149.8	200.5	225.9		322.5	276.5	239.5		0.0561226
96051_at	36.9	35.3	30		29.1	18.6	12.7		0.0561375
104708_at	219.1	221.1	277.1		198.5	149.9	179.6		0.0562069
96124_at	630.7	834.6	630.5		942.5	836.7	916		0.0562839
93704_at	16.8	11.6	18.9		31.8	54	28.2		0.0563064
92985_at	54.4	72	48.3		31.3	37.4	43.1		0.0563397
99103_at	216.2	149.8	143.1		97	121.9	75.5		0.0564089
99912_at	23.8	15.5	12.9		7.9	4.2	10.3		0.0564231
95284_at	70.1	43.2	79.6		43.4	26	21.8		0.0564503
97569_at	19.5	34.3	10.5		53.8	75.1	37.8		0.0564837
101765_at	49.4	35.9	52.1		18.7	32	32.7		0.0564965
161209_r_at	158.6	135.9	199.1		86.3	131.1	73.7		0.0565216
100886_f_at	265.6	250.3	248.5		332.6	309.8	271.2		0.056605
160191_at	109.3	193.2	34.8		291.9	278.2	198.8		0.0566665
99702_at	114.8	134.2	115.5		75.3	25.1	93.5		0.0566727
160350_at	300.5	301.8	317.4		329.9	381.6	419.5		0.0566874
99440_at	424.7	667.5	502.1		346.8	359.2	301		0.0567452
99950_at	32.4	48	25		161.5	102.5	67.1		0.0567908
98291_at	135.2	223.6	191.4		119.7	94.3	119.8		0.0567952
96570_at	79.5	36.5	76		29.2	31	13.6		0.0568207
100706_f_at	38.9	63.6	52.1		34.9	6.9	26		0.0569398
97404_at	371.7	473.6	322		285.6	170.5	260.6		0.056984
97307_f_at	3909.6	3198.8	2959.7		3922.9	4324.1	4327.1		0.0570046
99938_at	71.3	128	91.4		140.4	195.9	146.5		0.0570307
97891_at	155.3	224.3	134.6		255.6	262.7	227.6		0.0570468
161796_r_at	411.4	327.9	500		181.5	197.3	325.2		0.0570691
93790_at	186.8	179.1	139.6		226.1	239.7	195.5		0.0570871
99349_at	18.4	51.6	47.4		13	5.5	13.5		0.0571449
104063_at	119.9	100.5	113.3		133.5	136.7	121.6		0.0571663
160262_at	371	371.4	329		413.6	420.9	512.1		0.0572218
160640_at	239.1	199.8	135.6		357.2	366.3	244.1		0.0572978
96109_at	25	17.6	26.7		15.7	15.4	16		0.0573412
94067_at	115.1	134.3	151.7		154.9	226	211.8		0.0573611
101934_at	286.9	233.6	194		173	171.2	131.8		0.0574321
102733_at	13.7	16.2	9.9		6.9	7.9	9.4		0.0576319
94865_at	234.4	266.5	219.3		206.7	203.9	178.4		0.0576715
92196_f_at	1760.1	1590	1867.3		1356.5	1295.3	1596.8		0.0576924
101315_at	18.2	22	18.4		30.7	78.9	84.5		0.0576983
162469_r_at	1557.7	2288.4	1814.2		2852.8	2593.4	2311.5		0.0577049
162333_r_at	227.8	163.3	294.2		78	106.1	154.2		0.0577208
95336_at	107.5	133	130.3		162.8	240.5	171.8		0.057833
95584_at	69	80.2	19.9		8.6	7.7	6.4		0.0579587
160366_at	735.3	884.5	722.5		948.6	899.3	920.4		0.0579819
97103_at	217.6	282.6	274.2		318.7	304.1	316.7		0.0581198
98106_at	408.1	302.7	407.6		552.6	537.8	433.3		0.0581653
104437_at	210.5	135.7	133.6		72.8	92.9	102.8		0.0582194
160793_at	483.9	564.3	398.6		688.3	647.5	572.9		0.058256
102850_at	846.7	799.7	908.5		930.3	965.5	1067.3		0.0582814
103886_at	2027.2	1466.6	1566.4		1305.6	1184.1	1169.5		0.0585435
102060_at	500.6	399.8	456.9		401.7	312.7	326.8		0.0586558
102081_at	78.7	62	92.8		45.8	19.3	56.6		0.0586832
101796_at	22	29.5	18		31.8	31	36.8		0.0587401
98876_at	201.7	221.3	254.6		182.4	146.9	189.2		0.0589324
161559_i_at	12.3	35.9	21.8		55.9	89	43.9		0.0589482
160532_at	593.2	516.4	637		446.5	454.2	517.6		0.0590368
100331_g_at	2516.2	2370.1	2064		2781.5	2592.2	2707.8		0.0590879
100986_at	505	465	414.8		341	347	416.9		0.0591985
101717_at	553	491.2	608.4		480.4	453.7	431.1		0.0595133
102333_at	1068.8	966.2	1153.1		1333.3	1197.8	1203.3		0.0596373
95517_i_at	645	663.9	702.4		724.6	856.6	763.5		0.0596804
96240_at	292.6	234.7	203.6		345.9	294.4	393.9		0.0596886
99178_at	1243.3	1037.8	772.9		659.5	656.1	673.4		0.0597086
98380_at	138.2	93.8	124		89.4	84.2	65.9		0.059716
101515_at	521.5	396.1	385.4		312.9	333.6	310.5		0.0598435
99669_at	257.8	313.7	281.2		334	469	382.7		0.059962
102259_at	220.4	798.6	662.8		1096.7	1119	916.9		0.0599711
101003_at	138.4	156	142.3		134.4	105.3	93.6		0.0599914
103733_at	194.6	191.4	183.6		181.8	149.7	160		0.0600118
104108_at	999	1111.5	934.3		1583.3	1427.8	1134.9		0.0601639
99896_at	189.8	198	196		170.5	124.1	169		0.0601698
162366_r_at	50.5	26	50.3		18.6	19.8	23.9		0.0604672
93112_at	77.2	119	85.8		129.5	131.5	176.9		0.0605576
92261_at	171.8	146.1	146.5		227.7	201.3	173.6		0.0606464
100732_at	1923.9	1684.9	2115.8		2431.5	2258	2977.2		0.0607004
161899_f_at	67	61.5	102.8		37.7	49.6	12.7		0.060778
96627_at	86.1	63.9	87.7		113.5	99.8	145.7		0.0608036
94362_at	405.5	437.2	510.1		391.9	345.4	348.2		0.0608311
97951_s_at	888.4	1106	1098.7		718.4	827.3	880.8		0.0608346
93242_at	30.9	20.1	36		9.7	18.6	16.7		0.0608963
96602_g_at	77.8	115.8	66.7		17.1	22.6	61.8		0.0609538
92268_at	283.4	317.8	276.2		430	434.7	319.9		0.0611321
103908_at	213.7	293.9	175.7		355.7	438.6	300.6		0.0611584
98881_at	352.4	284.1	253.6		201.5	174.4	241.8		0.0611888
102323_at	1272	1368.6	1279.7		1363.2	1494.4	1543.3		0.0612491
162178_r_at	1043.8	1069	631.9		1582.5	1412.6	1176.1		0.0613138
160417_at	628	762.9	306.4		248.2	233.2	127.4		0.0613345
93304_at	180.8	168.3	153.5		103.8	137.2	45.5		0.0614021
161472_r_at	199.8	122.9	216.2		102.1	72.9	118.6		0.0614262
161378_r_at	764.4	555.3	407.7		354.1	245.3	291.4		0.0614639
93490_at	654.1	685.8	777.1		1218.3	975.4	834.9		0.0615003
96322_at	569.8	603.9	518.6		612.1	698.2	753.7		0.0615129
160107_at	1267.9	1243	1219.5		1094.4	1138.8	1211.7		0.0615631
102249_at	54.4	58.6	84		29.1	49.9	25.8		0.0616255
99476_at	123.4	81.6	135.8		86.4	42.5	40		0.0617649
93330_at	21.2	15.7	11.7		11	7.5	5.3		0.0619076
99861_at	250.8	131.5	178.2		29.4	47.9	128.2		0.062144
101183_at	34	32.3	82.8		96.7	84.7	100.3		0.0621487
160967_at	149.8	131.3	115.6		111.3	105.8	97		0.0621659
92499_at	26.7	44.6	9.1		54.4	49.6	74		0.0622278
160459_r_at	39.5	19.4	42		18.6	12.7	12.5		0.0624744
104100_at	324.3	292.4	352.8		259.8	201.8	281.4		0.0625759
99641_at	1051.4	1225	1135.8		1365.1	1243.8	1277.9		0.0625861
95386_at	110.6	79.4	12.5		175.2	176.9	117.9		0.0626482
93493_at	1729.1	1571.1	1915.4		1514.9	1491.2	1396.6		0.0626624
96262_at	340.1	436.7	384.6		447.3	465.2	469.1		0.0628659
93405_at	14.6	6.9	13		21.2	71.6	71		0.06293
97332_at	232.9	250.5	166.7		288.2	410.7	304.6		0.0629348
92602_at	72.1	121.8	133.9		29.4	57.2	69.8		0.0629606
96780_at	74.1	103.2	79.8		130.9	118.6	190.2		0.0630202
98317_at	46.8	38.4	35.1		33.6	26.9	20.6		0.0631767
162287_r_at	119.4	86.1	153.8		67	79.3	48.6		0.0632536
161603_r_at	168.2	125.5	187.6		114.8	82	118.5		0.063329
97099_at	170.9	86.5	74.1		23.4	27.5	43.4		0.0633632
94405_at	120.6	103.1	70.3		44.1	72.6	39.9		0.0633754
160808_at	58	128	98.5		156	136	192.6		0.063572
93729_at	479.3	473.1	410.6		361.5	411.2	308.4		0.0635847
101969_at	81.7	264.9	51.3		297.4	293.1	447.3		0.0636008
92875_s_at	191.8	273.7	208.5		335	477.1	307		0.063605
99522_at	13.3	34.5	49.2		6.7	6.8	3.6		0.0637695
100767_at	17.3	12	16.8		10.9	11.7	10.2		0.0638613
95028_r_at	600	568.6	612.8		455.1	425.6	147.8		0.0639089
93591_at	170.5	196	167.8		282.3	232.7	397.4		0.0639215
104412_at	1316.4	1109.4	1038.2		830.4	926.9	984.5		0.0639823
160272_at	469.7	409.4	343.9		333.2	273.9	309.6		0.0640277
102193_at	200.1	152.6	168.9		135.9	145.5	123.4		0.0640441
100581_at	864.1	792.4	905		661.2	613.5	797.6		0.0640707
162489_i_at	559.6	424.6	621.9		365.4	368.9	413.3		0.0641697
94872_at	164.4	176	154.8		213.2	190.3	179.9		0.0641975
160880_at	1103.7	1177.4	966.3		1441.5	1326.7	1906.3		0.0643468
101680_at	1009.8	1172.8	945.4		1622.2	1603	1160.2		0.0643655
101542_f_at	470.2	680	475.4		345.8	356	389.2		0.0643675
103911_at	50.6	36.1	71.3		94.2	80.8	73.4		0.0643681
96523_at	80	43.9	102		46.3	10.3	13.9		0.0643878
92872_at	1712.5	1804.6	1652.8		1951.3	1963.9	2382.6		0.0644642
92396_at	47.4	17.9	23		3.5	7.1	7.8		0.0644878
102893_at	78.4	134.4	113.7		20.4	66.3	68.1		0.0645176
162338_r_at	1238.9	976.7	1377.1		866.2	856.1	399.1		0.0645258
104361_at	181.3	230.3	330.2		337.7	405.9	363.6		0.0645506
101280_at	65.1	42.3	50		30	40.6	24		0.0645787
103468_at	24.3	13.4	11.5		22.9	34.7	38.9		0.0646753
161821_f_at	30.3	22.4	22.8		20.9	13.5	15.3		0.064747
102682_at	101.6	144.9	141.9		153.1	241	244.1		0.0647884
95439_at	9.3	22	17.2		5.6	7	7.5		0.064853
101286_at	47.9	106.8	66.3		28.4	28	32.3		0.0648695
97192_at	62.7	13.7	28.6		73.8	79.6	65.7		0.0648887
162392_r_at	858.8	494.9	685.2		414.3	345.5	449.7		0.0649394
161055_r_at	35.8	38.6	25		42.5	50.1	64.1		0.0649935
160772_i_at	235.2	271.4	205.3		298.9	324.6	272.5		0.0651208
93084_at	4572.9	4441.6	3974.9		4808.4	4830.5	4739.6		0.0651298
97867_at	226.6	189.8	254.1		117.8	193.5	136.6		0.0651373
97196_at	27.6	21.5	8.8		3.8	6.5	5.3		0.0652633
161967_at	217.8	142.3	130.2		207.2	355.3	335.4		0.0652926
102920_at	328.2	177.3	233.5		138.9	118	143.9		0.0653745
100367_g_at	135.2	173.9	177.6		188.7	264.1	227.7		0.0654426
103547_at	269	236.1	277.1		358.7	322.2	286		0.0654636
103399_at	523.3	390.9	415.5		320.6	365	314.1		0.0655183
97567_f_at	121.6	132.7	221.8		76.6	75.8	83.5		0.0655439
103607_at	19.7	26.2	17.7		12.6	15.1	15.4		0.065573
93829_at	76.1	65.3	62.3		57.9	32.4	48.8		0.0656106
95066_at	313.5	282.3	290.3		310.6	364.8	367.9		0.0656212
101143_at	189.8	147.5	110.6		72.6	88.3	102.5		0.0657252
93984_at	2041	1926.5	1078		2632.1	2468.1	2329.2		0.0657768
101194_at	27.5	12.6	42.8		5.7	6.3	5.1		0.0657892
161075_at	123.9	106.3	159.4		38.5	61.8	103.6		0.0658188
101689_at	21	33.2	59.4		11.9	5.4	9.7		0.0658584
102765_at	327.9	324.7	333.4		280	296	320.1		0.0658961
96128_at	426.1	377	435.9		450	462.1	488		0.0660391
98936_at	248.3	412.1	195.9		521.4	492.6	402.2		0.0660667
98146_at	280.5	262.7	281.6		288.4	354.3	356.6		0.0661306
100403_at	30.1	21.6	27		6.9	21.1	14.6		0.0661619
160342_r_at	26.8	9	16.1		5.2	4.4	3.1		0.0661781
160637_at	241.7	246.4	241.6		163.9	229.9	191.4		0.0662054
94477_at	111.9	79.4	79		48.9	42.1	72.3		0.0663036
97319_at	128.1	118.3	161.3		97.8	87	111.5		0.0663325
160318_at	637.6	919.7	1052.6		1147.3	1277.7	1156.9		0.0664202
98389_at	62.1	25.9	35.8		11	18.1	11.8		0.0664303
101876_s_at	200.6	150.6	195.2		100.9	127.6	153.3		0.0664338
103017_at	165.1	166.7	291.2		336.1	311.5	299.5		0.0664473
161124_at	298.7	228.1	258.9		158.2	201.7	219.8		0.0664509
98787_at	203.4	256.4	347.4		151.3	138.7	184.8		0.0664525
104249_g_at	132.2	353.7	207.3		412.4	361.7	433		0.0664541
96522_at	4556.5	4877.4	5531.3		6252.7	5998.2	5472.6		0.0666108
102849_at	16.7	30.8	15.5		50.2	40.3	29.9		0.0666208
92795_at	589.3	629.2	483.1		460.5	470.6	431.9		0.0666337
102557_at	91.5	105.7	122.1		48.3	90.4	67.8		0.0667392
103622_at	647.6	757.4	777.4		1088.1	1046.5	796		0.0667517
94512_f_at	70.8	49.8	37.9		29.2	32.1	15.4		0.0668317
99067_at	461	535.5	447.6		565.3	603.2	754.2		0.0668618
92918_at	72.6	64.1	82.1		63.6	38.4	49.7		0.0668699
100571_at	776.2	865.5	656.7		959.4	916.2	896.7		0.06697
162422_r_at	998.9	608.8	844.1		551.8	563.4	416.9		0.0669743
101743_f_at	179.8	89.7	155.7		37	96.7	47.4		0.0671895
96684_at	350	336.5	331.2		413.9	456.8	360.2		0.0672208
96608_at	441	420.8	314.7		461.1	523.5	576		0.0672549
161347_r_at	319.2	274.3	311.8		222.8	88	231.8		0.0674257
92497_at	30	39.7	14.5		10.4	7.3	11		0.0674326
99015_at	366.1	270.7	291.3		128	244.3	216.1		0.0674341
99042_s_at	382.5	473.1	238.6		131.7	167.7	235.9		0.0674381
103541_at	97.6	101.2	124.3		93.1	71.2	54.4		0.0675646
103782_at	197.5	131.4	176.3		102.7	132	111.2		0.0676185
95397_at	847.3	630	826.2		938.8	920.4	973.3		0.0676999
92428_at	345.7	746.3	506.9		837.1	771.6	1019		0.0677319
100089_at	19.4	70.8	77.7		11.8	9.5	9.3		0.0677665
99665_at	321.6	424.4	396.1		291.4	295.6	318.2		0.0677932
102082_at	25.8	52.6	46.3		63.7	60.1	85.7		0.0679049
102215_at	321.1	413.6	415.6		310.3	314.7	271.6		0.0679306
94539_f_at	22.8	19.7	19.1		18	17.2	14.1		0.0680696
94143_at	153.8	181.7	171.6		90.4	139.5	140.3		0.0682749
94072_g_at	491.8	510.2	597.6		464.1	408.5	453.3		0.0683081
102233_at	92.9	49	70.9		29.4	31.4	48.1		0.0685466
160725_at	94	94.7	63.5		56.1	63.1	36.6		0.0686244
95575_r_at	157.5	103.7	158.6		81.1	106.9	49.5		0.0687292
161618_r_at	379.8	348.2	570.2		277.5	211.5	271.6		0.068747
161010_r_at	15.9	12.4	36.7		46.3	39.7	38.2		0.0687803
96718_at	469	510	561.9		573.4	575.6	614.9		0.0688033
161842_r_at	394.6	359	356.7		453	463.9	389		0.0688861
160281_at	363	284.4	265.1		402.6	357	447.7		0.068898
104515_at	61.8	54.1	45.3		31.4	10.8	42.2		0.0690591
99340_at	1970.5	1714	1637.3		1990.8	2235	2029.4		0.0691015
100479_at	18.5	13.3	22.7		23.4	42	48.8		0.0691047
96513_at	86	83.7	59.7		64.3	29.7	30.9		0.0691321
92855_at	1666.6	1844.8	1385.2		1995.6	2126.9	1888.2		0.0691778
160582_at	93.4	73.4	88.1		142.3	131.9	95.2		0.0693685
95100_at	2209.8	2256.7	1723.4		3042.2	2454.2	2542.3		0.0694434
99851_at	454.3	438.9	459		397	392.1	281.9		0.0695019
99600_at	173.1	245.3	250.7		153.6	176.1	127.2		0.0695462
101613_at	104.7	82.1	181.6		54.5	40.5	49		0.0695869
95886_g_at	435.6	433.8	481.7		263.9	416.8	321.6		0.0696584
96320_at	1802.9	1356.6	1360.6		1134.8	1038.3	1200.2		0.0696882
99359_at	18.3	12.5	19.5		12.8	10.6	8.4		0.0696991
162308_f_at	260	236	225.3		209.3	132.3	191.8		0.0697043
92812_f_at	52.6	57.3	43.7		102.7	123.3	62.5		0.0698296
99646_at	30.1	21.4	21		12.2	18.8	15.5		0.069934
93109_f_at	95.5	108.6	92.5		127.3	148.5	110.2		0.0699411
160800_at	308.1	412.2	548.3		188.5	283.8	244.9		0.0700117
104271_at	271.5	121.8	324.7		92.8	110.1	46.2		0.0700702
92836_at	217.2	230.9	112.8		268	333.8	274.2		0.0700877
99045_at	3970.2	4026.5	3713.1		4228	4180.5	4687.6		0.070124
99840_at	72.2	187.9	81.4		211.1	197.3	208.2		0.0701316
161077_f_at	95.6	104.6	35.1		150.7	150.5	115.9		0.070169
162409_r_at	32.5	35.2	53		23.7	12.5	27.1		0.0701697
103352_at	188.4	155.8	118.3		213.9	190.2	231.7		0.0702318
98417_at	42.6	40.1	12.8		5	8.4	10.8		0.0702633
104737_at	37.1	17.8	22.1		7.8	5.4	15.4		0.0703229
96202_at	109.6	167.3	212		326.5	210.6	281.7		0.0705614
101560_at	303.6	202.3	222.5		172.9	170.4	153.4		0.0706267
100029_at	1390.9	1382.2	1470.6		1255.8	1196.4	1368.1		0.0706505
161142_at	40.7	56.4	38.7		22.8	36.7	17.4		0.0706638
102792_at	193.3	214.4	267.5		126.9	166.8	180.8		0.0707391
101433_at	13.7	9.5	19.5		7.9	7.4	5.4		0.0707413
101964_at	647.2	747.1	850.1		868.2	1038.5	909.1		0.0707778
100430_at	51.7	50.3	54.4		44	13.7	33.1		0.0707994
98617_at	1167.5	1527.6	1764.8		2212.2	1917.7	1845.7		0.0708673
160160_at	63.5	71.3	64.5		73.1	112.6	102		0.0708782
95686_at	165	104.8	105.7		55.7	78.5	82.8		0.070928
93338_at	13	19.2	18.5		4.3	13.6	8.4		0.0709836
97841_at	430.2	475.8	506.4		555.2	547.7	506.3		0.0710132
161210_f_at	25.7	16.4	21		10.5	13.9	15.9		0.071117
94137_at	80.1	62.3	49.3		44.2	14.6	39.3		0.0712613
103930_at	224.1	235.6	210.2		188.4	211.9	176.6		0.0712965
99855_at	231.9	187.2	214.7		237.1	282.8	327.8		0.0713317
96637_at	202	211.1	195.8		188.8	147.7	177.2		0.0713562
160730_at	100.8	35.9	96.9		208.5	109.4	235.7		0.0713751
160507_at	108	99	87.9		72.3	47.4	84.6		0.0714094
103916_at	71.2	53.8	79.1		40	36.1	56.6		0.0714117
98154_at	213.8	228.7	146.2		87.9	132.3	144.4		0.0714155
97728_at	17.2	12.1	28.3		8.5	7.6	6.2		0.0714589
92694_at	50.1	61.9	76.6		7.9	51.4	18.2		0.0714725
103452_at	31.6	15.6	33.2		16.9	9.2	9.1		0.0715004
161314_r_at	64.9	61	68.6		5.9	50.9	38.4		0.0715397
103253_at	320.5	656.4	425.9		727.1	658.3	851.2		0.0715558
93602_at	404.4	396.1	450.2		441.8	520.1	540.2		0.0715582
100736_at	42.9	23.6	57.2		15.5	20.8	15		0.0715834
93134_at	515.3	855.6	588.6		1217.3	1347.5	805.9		0.071628
160421_r_at	471.9	500.7	684.6		350.1	438	284		0.0717771
92976_at	45.2	120.4	144.4		153.2	206.9	200.6		0.071778
161262_r_at	43.8	34.8	101.9		7.8	13.3	4.9		0.0717864
101159_at	63.2	58.4	75.8		37.2	58.6	35.9		0.0718193
161066_at	52.9	35.3	55.5		27	27.9	37		0.0719147
98019_at	433.8	535.3	520.8		633.6	542.3	642.8		0.0719429
99876_at	28	20.6	26.4		33.8	48.9	69.5		0.0719441
96285_at	724.8	524.7	821.5		492.9	431.5	492.6		0.0720567
101215_at	57.5	139.2	146.4		277.2	208.9	168.2		0.0720691
101763_at	1068.6	838.2	1005.3		703.3	866.6	638.2		0.0721041
94868_at	275.1	378.8	181.8		518.4	434.2	385.2		0.0721051
92413_at	53.5	43.9	43		38.6	39.4	30.8		0.0721055
93952_r_at	16.7	28.9	26		3.4	18.8	3.4		0.0721611
92454_at	244.5	261.4	329		215.8	222	158.7		0.0722331
98001_at	72.6	97	114.4		129	117.6	130.5		0.0722462
160373_i_at	56.7	58.8	62		52.6	50	36.2		0.0722844
93852_at	1041.9	1225.5	603.6		521.4	554.9	421.4		0.0723867
102652_at	157.9	134.6	182.1		88.5	109.7	135.7		0.0724451
92947_s_at	5234.6	5190.8	3816.5		3150.9	3575.2	1185.5		0.0725545
162082_r_at	9.8	4.7	10.7		23.1	16.2	40.8		0.0727238
97687_at	538.2	437.1	551.2		445.5	390.7	322.6		0.0727244
96032_at	123.8	148.6	178.5		105.1	103.2	120.9		0.0729449
162296_at	30.3	17.3	33.5		14.3	13.9	16.5		0.0729645
103609_at	23.4	18.4	12.8		13.4	5.5	7.7		0.0730186
161589_at	12.9	9	22.1		7.4	2.4	4.1		0.0730189
98840_at	27.8	42.5	32.8		49.6	42.2	59.9		0.0730811
98344_f_at	895.4	638.7	603.7		1048.9	1093.2	851.5		0.073311
95128_at	435.4	487	583		592.8	628	749.6		0.0733225
101127_at	46.6	68.4	106.7		15.5	44.1	19.5		0.0734321
94439_at	99.5	59.3	99.4		65	39.3	38.5		0.0735908
96584_f_at	42.5	34.7	19.8		20.9	11.2	11.6		0.0736165
98857_at	106.7	100.9	127.4		93.3	92.3	70.9		0.0736973
102025_at	11.4	7.2	10.9		6.4	7.2	6		0.0737555
96055_at	3490.1	3508.5	2907.3		3883.2	4356.3	3687.7		0.0738021
95696_at	655.5	568.2	376.5		723.3	705.4	840.8		0.073814
97984_i_at	398	269	305.6		242.5	219.1	229.6		0.0738192
95573_at	331.8	258.9	257.8		319.6	374.9	376.2		0.0738573
101664_at	3929	3764.7	3001.3		4661.6	4685.9	3988.3		0.0739368
95987_at	70.5	47.5	31.6		26.8	19.6	20		0.0739418
102373_at	57.5	46.1	83.1		31.1	16.6	42.9		0.0740192
103132_at	23.4	33.3	36.5		43.8	38.4	41.6		0.0740512
101060_at	138.8	278.4	229		415.2	350	283.4		0.0741811
160233_at	27.2	59.1	81.6		189.3	99.3	111.7		0.0743839
93021_at	758.5	524.5	557.6		324.8	302.3	508.4		0.074512
93256_at	448.7	333.8	400.1		293.5	331.3	215.9		0.0746869
160870_at	177.9	267.1	188.8		260.4	289.9	317.2		0.0747867
93645_at	541.7	630.3	385.1		327.2	387.2	221.8		0.0748644
95920_at	17	18.6	22.7		40.3	53	24.8		0.0748987
161318_f_at	139.8	64.3	113.6		30.8	63.8	50		0.0749258
94502_at	224.5	194.3	201.3		151.7	153	194.7		0.074937
160719_at	109.6	168.3	125.6		110.3	50.8	33.9		0.0749543
102773_at	83.2	61.7	42.6		34.2	35.1	34		0.0749774
92495_at	250.9	224.2	208.3		206.9	189.7	187.1		0.0750202
162111_r_at	7.1	4.1	6.1		21.6	16.1	8.2		0.075108
97497_at	40.6	116.9	40.5		131.9	113.8	169.8		0.0751392
96625_at	128.3	106.2	192.6		97.4	67.4	57.6		0.0751451
97727_at	47.4	52.6	43.8		105.7	102.9	225.5		0.0751706
161504_i_at	137.3	123.5	121		59.1	104.7	104		0.0753371
160623_at	222.1	159.5	205		147.4	153.9	93.2		0.0753567
104312_at	286.4	279.6	388.1		225.1	205.5	253.3		0.0754083
97890_at	720.3	560.2	514.5		377.3	385	501.5		0.0754964
97511_at	622.9	581.9	674.8		779	686.9	697.3		0.0755474
103716_at	212.9	260.5	208.7		182.7	187.3	124		0.0755779
97138_at	130.6	100.4	101.6		49.7	97.3	60.9		0.0756341
161636_r_at	5389	4261.9	6575		4111.9	3755.8	2681.5		0.0757844
95081_at	211.9	157	289.8		106.1	130.9	137.9		0.0758351
103357_at	36.6	34.5	17		8.3	5.4	19.9		0.0759233
101063_at	20.2	66.7	57.4		84.7	76	88.4		0.0759335
161556_at	15.1	10.1	14.1		7.8	7.2	10.8		0.0759445
101324_r_at	57.3	40.9	78.4		21.7	39.1	30.4		0.0759692
94009_at	656.9	651.3	605		582.2	558.5	442.3		0.0760084
97147_at	77.8	46.3	30.8		15	14.5	24.2		0.0761092
102984_g_at	485.1	444.1	465.9		445.3	345	322.2		0.0761995
160173_at	1439.1	2650.6	2651.6		1382.1	1303.6	1122.5		0.0762045
98451_at	450.7	477.6	373.6		534	486	588.6		0.0762359
101799_at	18	22.3	39.1		14.8	9.2	5.9		0.0762462
162501_at	118.3	140.9	155		80.5	120	102.2		0.0763216
AFFX-CreX-3_st	469.8	274.8	432.2		191.2	254.6	271.2		0.0763336
93939_at	186	182.4	209		166.8	178.1	167.8		0.0764062
103863_at	1190.7	1515.2	788.2		1508.1	1795.1	1977.1		0.0764063
161088_r_at	86.7	54.3	56.7		27.2	20.9	50.9		0.0764834
94549_at	100.2	140.2	155.8		229.5	255.4	155.3		0.0765042
94268_f_at	2344.8	1851.4	1449.6		2438.7	2588.8	2488.3		0.0765203
98550_at	683.6	620.1	664.7		722.9	714.1	686.5		0.0765569
161955_f_at	29.1	24.1	12.8		12.3	10.5	7.4		0.0765794
160714_at	165.8	217.7	159.6		270	300.6	207.5		0.076589
99559_at	270.7	265.7	304.2		395.6	362.1	300		0.0766151
103456_at	446.9	419.2	478.7		504.4	485.2	564.4		0.0766737
161948_f_at	159.2	144.3	73.2		57.5	67.3	62.2		0.0768508
102870_at	2068.9	2435.9	1610.6		1414	1479.9	1512.5		0.0769157
93143_at	213.4	257.2	200.8		301.3	266	258		0.0769337
160123_at	663.8	673.2	798.2		781.4	900.4	1003.5		0.0769552
100941_at	305.4	328.6	304.5		224.3	284.6	280.5		0.0770153
97836_at	157.1	166.2	139.5		142.5	112.2	124.4		0.0770394
94882_at	1191.8	1032.2	983.5		891	915.2	647.5		0.0770419
103436_at	198.4	218.4	153.6		274.4	235	229.8		0.0771046
161895_s_at	586.2	524.4	497		424.1	500.2	408.4		0.0771286
94162_at	42.1	38.3	24.7		44.5	49.3	57.6		0.0771327
94972_at	275.8	297.6	328.9		277.8	193.1	224.8		0.0772401
101569_at	72.7	98.9	90		76.9	38.5	47.5		0.0772827
94376_s_at	32.2	30.6	24		8.1	25.6	8.9		0.0773213
160936_at	159.8	140.4	182.6		136.6	107.1	131.3		0.077377
96592_at	96.8	178.5	109.9		215.2	206.3	169.2		0.0773961
162464_f_at	262.7	214.8	333.2		190.1	187.4	189.4		0.077434
97333_at	1987.4	2304.6	1629.6		3053.1	2925.9	2226.7		0.0776007
102767_at	556	500.7	468.8		421	451.5	456.4		0.0777168
96756_at	135.8	123	121.1		94.3	120.7	92		0.0777214
99964_at	12.4	8.3	10.1		6.5	3.9	8.2		0.0777241
92633_at	119.4	95.7	83.3		126.1	131.1	119.7		0.0777426
93883_at	61	29.3	42.2		105.3	143.5	62.2		0.0777485
101872_at	187.1	150.8	195.3		140.6	95.4	147		0.0777938
161304_r_at	1743.9	1320.4	1786.4		1259.3	1287.3	1248.5		0.0778096
101059_at	2116.2	2055.5	2423.8		1583.3	1379.1	2037.6		0.0778317
93993_at	115.1	195.3	123.7		205.8	233.3	193.3		0.0778365
101791_f_at	261.2	253.3	228.7		227.2	150.5	106.3		0.077877
94115_at	15.6	18.6	23.6		15.6	10.3	5.5		0.0780092
99916_at	24.7	21.5	22.3		54.6	40.8	100.3		0.0781062
102257_at	225	190.3	215.7		143.5	177.4	189		0.0781108
94506_at	76.5	75.2	111.5		123.3	107.1	138.9		0.0781338
97549_at	215.7	218.7	180.8		135.9	174.8	177		0.0782312
104516_at	237.7	247.5	302.6		300.2	316.9	358.3		0.0782538
102111_f_at	123.6	133.1	102.2		53.2	61.3	107.9		0.0782841
101656_f_at	68.9	38.3	93.4		7.6	5.8	44.2		0.0783014
161866_at	57	70.3	129.1		13.9	30.4	44.1		0.0783503
103756_at	508.9	430.9	383.9		510.2	531.9	594.4		0.0783736
96658_at	388	357.8	406.9		500.8	554.2	834.4		0.0784033
94693_at	34.4	18.3	39.9		7.1	19.6	13.6		0.0785074
100017_at	137.8	153.1	189.1		121.2	131.9	95.8		0.0785187
95729_at	14.6	11.4	7.5		3.9	8	4.6		0.0785705
100149_at	16.5	6.2	10.8		39.7	19.8	22.6		0.0785866
162184_at	10	25.1	35.3		4.2	6.9	7.1		0.0786242
92912_at	262.5	175.1	263.3		193.8	78.3	110.5		0.0786333
95923_at	78.4	47.9	73.7		55	10	8.4		0.0787348
99106_at	859.6	1053.3	891.7		1044.4	1094.6	1110.2		0.0787559
101620_at	16.6	6.9	13.3		5	5.1	6.4		0.0787582
104525_at	179.1	258.8	184.3		122.4	162.8	137.7		0.0788003
103397_at	184.9	148.9	171.1		183.8	206	220.9		0.0789307
92372_at	44.5	44.4	60.4		68.9	57.3	71.4		0.0789415
99810_at	244.3	142.3	190.7		125.9	109.1	130.2		0.0789694
160287_at	498	823.9	623.6		899.7	925.1	822.5		0.0790059
93500_at	719	519	714.6		969.5	937.5	736.7		0.0790088
162482_at	29.4	42.6	58		105.8	129.7	56.6		0.0790309
94481_at	162.4	138.8	199.4		125.1	133.2	105.6		0.079087
92784_at	20.2	15.3	38.7		6.7	9.9	7		0.0790927
95934_at	27.6	14.8	38.2		15.7	6.9	5.3		0.0791276
98796_at	40.6	59	28		24.6	14.5	21.8		0.0791578
103344_at	135.4	133.7	75.7		61	47.6	81.7		0.0791811
94132_at	578.4	415.6	535.2		279.8	308.2	445.3		0.0792027
93519_s_at	695.9	792.3	551.4		885.3	792	949.4		0.079294
93982_at	318	370	397		454	473.2	393		0.0793282
103277_s_at	328.2	300.2	254.3		524.5	547.4	326.3		0.0793589
100564_at	310.4	284.2	270.2		375.5	392.6	304.1		0.0794409
161912_r_at	176.5	138.6	182.1		73.4	79.8	149		0.0794961
98930_at	632.2	643.1	818.7		999.5	978.1	774.2		0.0796887
95110_at	171.9	268.2	202.9		291.9	352.7	266.3		0.0797702
98609_at	626	767.4	735.3		796.5	816.3	820		0.0798327
93617_at	183.7	172	279.5		89.3	145.5	133.6		0.0799
100557_g_at	561.1	747.4	806.5		862.6	1074.1	880.3		0.0799572
95148_at	87.4	107.4	63		127.5	144.3	233.8		0.0799688
98523_at	167.5	194.2	241.2		153.3	84.4	148.7		0.0801854
161155_r_at	481.2	392	367.4		348.9	324.4	316		0.0802541
161843_at	16.8	4.5	11		19.1	17.5	23.1		0.080445
161106_r_at	38.3	32	23.7		23.1	20.9	11.6		0.0806468
95915_at	35.7	129.9	24.3		127.6	144.3	160.8		0.0806791
104290_at	111.7	151.4	112.6		87.9	80.6	8.7		0.0806905
92569_f_at	103.6	67.7	144.1		46.2	46.2	63.8		0.0807852
101489_at	906.2	685.9	688.5		957.4	930	910.7		0.0808508
160913_at	121.7	82.4	73.4		64	58.5	39.1		0.0810046
101922_at	287.1	247.3	283.9		215.7	237.8	250.8		0.0810124
102952_g_at	76.1	80.7	68.9		52.8	69.1	39.4		0.0810361
92487_at	103.5	108.5	98.4		81.8	74.5	99.2		0.0810638
92846_at	15.2	25.9	12.7		9.7	8.9	5.9		0.0811564
104144_at	587.7	613.8	458.6		792.7	910.4	624.2		0.0812487
160304_r_at	187.1	204.7	147.2		72.6	133	141.6		0.0813005
101375_at	28.3	56	27		11.5	19.7	11.7		0.0813026
96138_at	342.2	348.9	475.3		316.1	265.9	257.9		0.0813903
93417_at	287.7	300.9	245.9		257.2	206.4	205.5		0.0814963
95947_at	5.1	4.2	5.4		4.4	1.7	2.5		0.0815358
104453_at	206.9	208	269.4		296.1	276.9	266.7		0.0816093
104231_at	330.5	316.5	302.3		268.6	303.5	243		0.0816681
93923_at	757.7	1104.6	1086		1266.4	1294.7	1195.5		0.081716
103770_at	163.3	107	189.7		101.9	91.3	18.5		0.0818785
160240_at	847.6	844.5	768.2		958.3	890.6	1123.4		0.0819473
162291_r_at	1.6	2.3	15.2		21.5	32.4	13.7		0.0819808
93550_at	39.1	61.2	15.6		71.2	62.1	88.8		0.0819894
102677_at	243.4	277.5	197		314.5	354.6	275.3		0.0820366
161840_f_at	6.2	4.8	4.1		10.6	11.9	25.2		0.0821033
96172_at	86.8	38	42.7		24.2	17.3	17.2		0.0822251
102001_at	54.9	60.2	72		41.7	51	52.4		0.082272
92712_at	126.3	92.1	144.7		92.7	61.7	84.3		0.0823378
97967_at	324.5	328.8	212.1		414.5	344.5	418.8		0.0824062
99093_at	2272.8	2023.4	2036.7		2301.9	2772.9	3271.2		0.0826407
100513_at	491.9	595.5	535.9		719	613.6	611.7		0.0826435
94210_at	913.7	898.4	1011.8		1128.9	1026.9	1329.6		0.0826799
103819_at	199.4	160.1	132.2		278.2	257.7	187.8		0.0827731
161905_r_at	10.3	23.6	10.3		4.3	4	5.2		0.0828775
104314_r_at	135.2	146.8	237.6		128.6	60.6	30.4		0.0829938
94711_at	20.3	24.1	22		42	30.7	26.5		0.0830874
161359_s_at	878.2	887.3	509.8		1010.3	1043	1332.6		0.0831182
99586_at	7819.6	9047.8	5730		9916.5	9763	9614.1		0.0833566
161326_f_at	120	61.6	72.4		57.8	21.7	29.9		0.0834255
104398_at	290	320.4	309.7		320	335.5	349.7		0.0834264
96012_f_at	4224.2	4404.6	2954.8		2883.5	2921.1	1941		0.0834489
96490_at	153.3	113.9	77		162.1	187.8	158.6		0.0835062
97383_at	877.5	957.7	558.1		1156.7	1001.2	1141.7		0.0835246
92308_at	143.7	153.8	121.6		38.4	86.5	119.5		0.0835599
93204_r_at	0.9	2.4	3.1		20.2	4.3	24.7		0.0835802
102116_f_at	96.7	72.4	136.9		61.4	32.4	64.8		0.0836391
93772_i_at	1113.3	1069.6	778.7		783	748.8	544.3		0.0836493
93006_at	52.1	18.5	17		71.8	59.9	135.6		0.0837727
94952_at	734.9	427.4	500.5		293.9	231.1	407.9		0.0837837
94462_at	155.1	165.3	157.8		218.9	204.4	165.8		0.0837864
99825_at	484.7	386.1	510.1		391	361.7	359		0.0838369
102343_at	207.9	169.6	117.3		260.5	306.7	202.4		0.0838537
93833_s_at	666	455.1	543		437.5	387.3	407.4		0.0838904
161865_r_at	40.8	113.3	179.7		10.4	28.5	17.1		0.0839599
95511_at	8.5	25.3	6.7		53.3	28.2	28.8		0.0840823
161982_at	79.5	41.5	53.5		26.9	2.9	38.9		0.0841286
93132_at	66.7	76.2	70.3		53	61.7	29.2		0.0841355
94951_at	156.6	197.8	198		332.2	307.9	202.1		0.0841597
93583_s_at	413.3	506.4	608.8		377.6	398.4	247.1		0.0841962
97720_at	20.2	18.9	13.6		5.4	15.3	6.2		0.0842476
95135_at	1121	1214.4	1123.3		789	793.7	1112.4		0.0842517
94788_f_at	4212.7	4593.6	4467.9		5032.4	5190.7	6640.2		0.0843808
93526_at	44.6	41.9	19.2		10.5	22.4	11.9		0.0843872
103266_at	52.4	40.7	45.9		56.4	100.7	129.6		0.0843932
96824_at	221.7	143.2	234.7		146.7	108.4	134		0.0844074
160861_s_at	263.7	228.3	166.9		135.7	164	156.9		0.0844395
92567_at	27.4	34.4	7.6		50.4	34.4	51		0.0844675
160618_at	23.4	50	54.9		62.4	65.1	88.2		0.0844771
AFFX-MUR_b2_at	565.3	495.8	494.3		625.5	549.7	602.3		0.0844822
95698_at	1702.3	1507	1830.4		1873.8	1883.7	2097.6		0.0844849
102138_at	12.6	9.3	9.7		9.1	7	6.7		0.0845225
92993_r_at	31.2	39.5	64.6		13	11.1	30.5		0.0845783
98064_at	1244.1	1440.3	1647.3		1708.4	1727.7	1695		0.0846455
104704_at	646.1	695.8	525.2		393.9	533.2	492.8		0.0848795
94285_at	200.5	215.7	113.1		64.9	115.3	106.2		0.0849076
161348_r_at	347.5	204.3	304.2		199.6	167.3	191.8		0.0849745
96907_at	77.6	115.4	59.5		213.1	103.5	232.5		0.0849918
93735_f_at	308.9	495.3	442.4		641.7	606.1	490.1		0.0850232
100492_at	1305.8	1441.4	1656.8		1819.5	1695.8	1660.6		0.0850376
95415_f_at	205.7	120.9	102.7		17.4	66	87.2		0.0850604
161557_at	342.6	289.6	479		197.8	228.4	272.3		0.085066
101077_at	136.9	106.2	106.5		27	100.9	60		0.0851063
161719_f_at	466.2	367.8	503.4		350.3	356.8	353.8		0.0851617
92773_at	130.7	71	134		72.7	67	43.6		0.0852054
96600_at	7.3	13.5	5.2		3.5	3.1	2.2		0.0853301
93969_at	66.8	39.6	47.5		36.2	33	25.5		0.0853689
97956_g_at	34.6	33.1	29.4		16.9	20.8	30.3		0.0855075
101371_at	143.9	197.8	189.9		205.1	359	292.1		0.085512
161882_f_at	92.4	51	29.9		145.7	99.5	95		0.0855186
101890_f_at	237.2	197.2	217.3		201.7	178	169.8		0.0855313
92328_at	51.8	82.1	92.2		16.2	55.1	41.4		0.0856632
95754_at	370	438.1	413.7		539.3	761	496.3		0.0857043
102260_at	42.9	27.3	33.9		27.5	22.3	15.6		0.0857573
101002_at	842.5	686.4	612.1		848.7	859.5	994		0.0857723
96424_at	136.4	116.3	88.2		19.6	72.3	84		0.085845
95668_at	40.1	21.6	3.2		56.2	44.1	42.7		0.0859815
160269_at	329.8	321.1	262		448.1	333	401.3		0.0860266
160222_i_at	86	31.5	71.7		33.8	2.4	25.1		0.086041
93755_at	25.3	22.6	16.1		12.3	17	13.9		0.0860598
162458_i_at	634.3	384.1	560.9		367.6	379.9	298.4		0.0861156
162500_f_at	204.2	156.5	223.4		144.2	151	152.6		0.0861497
97160_at	693.7	882.1	823.4		662.7	701	554.9		0.0863823
93276_at	514	569.9	412.4		653.7	592.5	592.3		0.0864808
95794_f_at	1043.3	678.6	723.1		586.8	567.1	325.9		0.0864888
97927_at	365.5	507.6	580		311	379.7	305		0.0864917
97310_at	25.8	87.7	140.4		131.5	207.6	187.5		0.0865086
161927_at	27.9	14.2	5.8		24.2	46.9	39.9		0.0865656
102294_at	116.6	74.6	151.1		29.7	83.6	43		0.0866012
102848_f_at	262.1	299.1	237.8		358.7	299.8	438.3		0.0866124
99846_at	16.4	10.5	7.2		6.2	3.7	5.3		0.0867471
103636_at	2310.6	2309.7	2823.8		2188.9	1879.4	2065.3		0.0868106
98147_at	854.2	971.1	1031.8		1054.9	1082.6	1230.9		0.0869555
160973_at	36.5	19.5	38.7		9.7	23.8	3.5		0.0873583
102097_f_at	194.5	149.3	123.2		127.4	53	83.9		0.0873649
93265_at	56.7	32.8	71.4		20.4	18.1	36.7		0.0873694
94662_at	112	112.1	168.2		224.9	221.2	151.4		0.0873744
99437_at	17.8	31.7	59.8		7.7	11.6	5.7		0.087386
96778_at	151.7	118.5	141.4		171.5	174.2	150		0.0873998
160699_at	24	11.8	29.2		55.7	56.4	27		0.087543
94927_at	9.1	4.6	7.4		2.9	2.4	5.2		0.0875735
97935_at	637.3	584.3	525.3		534.6	430.3	483.6		0.087574
104447_r_at	23.2	41.2	14.7		45.9	46.1	41		0.0877235
97689_at	255	281.9	272.9		247.9	205	141.3		0.0877813
100952_at	274.7	385.4	394.6		418.5	442.3	484.2		0.0878427
92186_at	85.8	88.8	58.8		55.6	52.1	59.7		0.0878946
100493_at	27.4	36.4	41.5		14.9	30.5	16.3		0.0879045
102295_at	40.3	90.2	61.3		113.7	88	99.7		0.0879686
103893_at	283.1	238.7	195.2		293.7	305.5	291.3		0.0880529
102712_at	21.1	61.4	53.6		19.4	18.8	14		0.0881484
161279_f_at	45.7	40.8	43		8.7	9.5	40.4		0.0882268
102649_s_at	59.5	101.8	95.7		29.9	63.4	52.7		0.0882275
98535_at	657.1	780.3	594		541.9	575.9	536.4		0.0884312
161518_r_at	10.2	4.4	5		16.8	11.5	29.7		0.0884393
94837_at	1932	2275.6	1717		1518.8	1512.8	1713.5		0.0886236
102278_at	22.1	16.8	14.2		11.1	12.2	13.5		0.0886394
92531_at	280	250.7	276.9		177.8	259	171.2		0.0887621
101928_at	33.5	24.5	31.1		25.9	12.4	19		0.0888029
103878_at	729.2	667.5	865.9		645.4	626.5	563.8		0.0888669
104559_at	1636.5	1522.8	1613.7		1298.1	1505	1476.7		0.0889166
101749_at	5.5	5.1	10.6		15.3	25.4	11.2		0.0889754
160248_at	109.7	132	59.3		181.4	219	128.4		0.0889919
102981_at	6.7	24.4	24.2		31.5	30.2	46.9		0.089103
96418_r_at	559.9	457.1	835.3		328.3	341.8	407.8		0.0892066
93240_f_at	229	161.7	191.3		256	287.9	221.4		0.0892082
92448_s_at	240.6	331.7	318.2		388.6	425.9	335.3		0.0892112
96536_at	121	84	150.5		16.5	82.8	69.2		0.0892607
160183_f_at	815.5	974	953.2		745.5	740.7	848.5		0.0893135
95091_at	367.1	289.2	455.3		493.8	448.8	576.5		0.0893184
99610_at	148.9	109.1	152.4		166.8	187.7	162.5		0.0894003
94084_at	226	197.3	155		228	246.2	249		0.089478
104221_at	701.3	629.4	599.1		579.3	560.8	582		0.0894943
94108_at	27.6	38.9	23.1		11.9	20.7	20.2		0.0895115
93046_at	214.1	161.9	118.1		294.3	320.1	195.1		0.0895634
94973_at	291.9	166.3	211.9		307.5	301.6	306.9		0.0896084
99647_at	97.7	67.7	111		62.6	40	69.5		0.0897451
98588_at	408.7	398.3	458.7		340.4	378.2	388.6		0.0897525
161360_at	40.2	71	52.8		121.3	99	66.2		0.089842
161546_r_at	142.1	97.8	192.8		62.2	105.2	51.9		0.0898464
101069_g_at	241.2	505.2	378.4		536.8	550.2	794.4		0.089873
160667_at	465.5	342.6	454.2		514.8	504	646.8		0.0899573
160372_at	171.3	215.7	137.9		294.8	266.3	201.6		0.0900086
97551_at	460.1	649.3	573.7		632.7	792.5	913.8		0.0900368
96237_at	73.5	56.5	48.9		47.4	33.8	9.9		0.0901118
101843_at	231.1	265.7	65.7		318.3	310.5	356.2		0.0901493
97775_at	116.3	184.1	208.5		124.9	18.6	87.8		0.0902018
103486_at	13.2	16.1	16.3		11.2	12.4	4.7		0.0902298
97722_at	134.1	181.5	182.8		227.1	185.6	226.3		0.0902957
102657_at	97.3	73.6	64.7		40.1	67.3	36.2		0.0903235
93018_at	123.7	88.9	143.9		30.9	95.9	65		0.0903951
96735_at	284.3	559.1	583.2		782.8	646	690.6		0.0905338
102886_at	64.4	61.8	47.3		6.4	31.8	47.7		0.0905757
102779_at	181	133.8	256.2		117.5	107.5	107.6		0.0906053
96876_at	523.3	2044.6	2020.1		2463.6	2800.7	2745.1		0.0906338
101653_f_at	31	14.4	27.2		74.2	29.3	74.7		0.0907584
160437_at	129.5	123.1	156.2		121.2	103	79.1		0.0907989
103199_at	73	81.1	38.5		22.8	45.3	25.7		0.090842
104541_at	43.1	58	48.1		65.9	67	55		0.0908442
101615_at	40.9	19.4	22.4		11.5	10.6	15		0.0908895
99972_at	17.7	7.6	14.1		5	7.1	7.1		0.090918
95523_at	1602.4	1326.8	1138		1661.6	1599.3	1746.3		0.0910356
160288_at	1265.1	1401.8	1423.2		1606.6	1445.5	1807		0.0910573
103050_at	14.5	15.6	7.9		20.6	18.1	32.1		0.0911173
92681_at	60.3	30.1	71.6		73.1	86.1	101		0.0911284
102203_at	55.1	57.7	113.7		31.6	13.9	42.5		0.0912213
161115_r_at	99.9	47.2	60.8		32.7	14	42.5		0.091224
99544_at	151.4	129.1	182.2		180.2	246.5	201.3		0.0912279
96195_at	283.4	261.2	331		195.6	201.7	269.7		0.0913986
98993_at	1259.7	1526.4	909.3		1711.3	1707	1528.3		0.0914682
98340_at	76.9	46.5	37.3		23.7	29.6	27.3		0.0917426
104035_at	113.9	140.1	143.9		199.9	144	226		0.0917795
102157_f_at	17.2	6.5	13.8		4.2	5.8	6.2		0.0917945
102770_at	225.8	118.3	239.9		105.9	125.4	88.9		0.0918096
102395_at	165.9	140.2	148.2		163.7	188.7	218.9		0.0919543
103206_at	22.3	12.6	14.7		19.6	45.1	49.2		0.0920548
162406_f_at	17.2	8.2	9.5		6.8	5.3	1.8		0.092184
160986_r_at	8.9	5.8	5.1		4.7	2.5	3.8		0.0922265
98003_at	179.2	152.1	146.6		71.7	148.1	49		0.0922325
160805_s_at	169.9	228.6	200.7		126.4	153.7	174.3		0.092295
101457_at	165.3	146	150.5		124	134.3	73.5		0.0923482
92415_at	28.7	17.9	31.8		12.1	10.7	20.8		0.0923552
98552_at	35.3	77.3	30.9		15.6	18.9	9.7		0.0924317
101887_at	546.9	514	520.9		545.3	660.8	718.5		0.0924542
95807_at	680.5	610.7	687.2		553.7	624.7	589.2		0.0924573
95067_at	213.6	208.5	184.4		135	141.1	193.7		0.0924653
101578_f_at	1609.8	1061.6	1930.1		1098.5	939.2	789.7		0.092644
103812_at	38.2	4.3	10.7		70.9	38	41.5		0.0926927
103771_at	2342.6	2798.2	2349.2		2226.3	2099.5	2139.5		0.0927941
100397_at	208.5	142.4	226.8		122.9	140.1	141.2		0.0928395
95803_at	236.1	326.1	407		441.4	440.5	417		0.0928596
97861_at	31	39.9	29.5		21.4	10.3	28.2		0.0929361
97484_at	1815.2	1709.4	1383.2		1285.2	1274.1	1430.1		0.0930251
102686_at	293.3	272.3	296.1		251.2	270.4	207.1		0.0930585
161248_r_at	12.5	20.2	34.7		8.9	6.2	9		0.0930591
101366_f_at	69.9	78	96.4		73.1	48.1	44.3		0.0930695
104550_at	37.1	26.4	42.8		28.1	14.1	22.6		0.0930942
98834_at	98.3	110.5	147.9		97.3	24.5	64.9		0.0931033
98534_at	68.9	51.6	40.7		84.7	63.1	91.1		0.0931131
98042_at	91.8	114.6	172.3		95.2	19.4	49.9		0.0932398
99162_at	279.4	194.8	215.6		128.8	153.7	195.9		0.0932467
161275_at	50.9	42.9	44		59.9	51.6	51.2		0.0932545
92871_at	155.8	147.8	132.4		130.8	88.1	120.9		0.0932975
93429_at	27.4	19.5	15.1		14.3	12.9	8.2		0.0934062
101182_at	19.8	20	35.8		52.3	99.2	43.3		0.0934218
99152_at	23.1	39.2	23.5		94.6	148.8	44.1		0.0936303
103057_at	82.8	131.7	53		258	125.4	178.7		0.0936716
92816_r_at	426.8	432.3	488		276.4	430.1	250.1		0.0936998
160943_at	17.3	15.4	8.9		8.9	8.9	5.6		0.093751
104369_at	254.9	268	336.2		259.4	178.3	180.1		0.0937913
161111_f_at	366.6	246.2	375.7		215.7	220.8	261.8		0.0938971
101409_at	108.6	185.3	23.1		208.4	255.9	187.6		0.0939008
92763_at	3.8	29.4	5.1		34.9	27.2	32.9		0.0939221
102345_at	248.2	170.3	186.6		158	151.3	102.9		0.0939517
101593_at	255.5	202.8	299.7		176.5	181.2	206.6		0.0940425
161587_at	52.3	33.8	68.6		30.2	32.6	23.7		0.0940821
162206_f_at	83.2	44.1	43.5		12.4	27.1	34.9		0.0940828
102620_at	22	43.1	218.7		248.6	249.1	205.6		0.0942042
162320_at	49.9	31.8	44.1		35	21.6	25.6		0.0942336
98281_at	7.7	4	7.4		7.6	11.7	11.5		0.0943261
98772_at	34.3	31.2	79		11.3	3.8	22.3		0.0943817
100024_at	98.8	104.8	66		41.3	51.5	74.7		0.0944316
103346_at	335.9	195.9	267.1		361.1	385.8	334.1		0.0944833
161462_r_at	52.7	53.4	77.8		47	42.8	36.5		0.0945125
97300_at	45.8	19.8	77.5		16	11	4.9		0.094561
100892_at	274.4	258.9	232.1		239.6	203.8	215.8		0.094585
103774_at	117.5	129	184.7		63.9	88.4	113.7		0.0946018
101176_at	10.5	5.4	5.8		9	15.6	18.8		0.0947041
162380_r_at	285.2	216.5	261.4		196.7	209.5	105.5		0.094751
97009_f_at	11.7	8.8	18.1		8.7	5.7	4.4		0.0947822
98018_at	9.1	17.2	38.2		45.4	49.1	34		0.0948329
161022_at	69.8	79	65.9		34.3	68.1	37		0.0948509
95249_at	15.9	14.7	3		2.8	1.5	2.3		0.094943
92564_at	24	31.2	43.9		18.5	23	18.3		0.0950174
99089_at	930.1	1154.8	635.3		500.6	540.9	652.5		0.0950697
94183_at	590.6	457.1	387.9		379.1	334.9	313.1		0.0951661
100884_at	84.7	106.5	136.7		174.9	162.7	126.7		0.0951815
162124_r_at	38.9	60	42.4		23.2	35.6	33.2		0.0951837
93093_at	370.6	308.2	327.7		250.1	201.8	312.8		0.0951865
92640_at	1308	1237.6	914.5		899.7	931.9	661.6		0.0951965
98941_r_at	33.1	49.9	71.2		33.4	25.9	9.8		0.0952077
104124_at	139.4	135.7	111.8		148.3	143.8	155.4		0.0952227
95664_at	107.2	175.1	247.5		271.8	249.6	279		0.0952297
94494_at	233.9	149.9	178.5		131	144.1	120		0.0952507
95683_g_at	901.1	1007.1	986.8		1024	1109.3	1260.8		0.0952548
104633_at	89.5	135.9	185		88.4	74.3	60		0.0952671
160205_f_at	1811.6	1433.8	1831.8		1474	1381.6	1337.1		0.0952928
103483_at	150.8	92	129.5		84	86.3	89.4		0.0953005
161080_f_at	82.9	62.6	50.4		77.6	99	119.4		0.0953388
96585_at	179.4	53	148.1		37.2	36.2	55.9		0.0955432
161315_i_at	27.8	43.4	51.9		8.8	4.5	34.1		0.0956793
95539_at	147.1	154.6	145.3		180.5	228.4	164.5		0.0957028
97250_at	1378.3	1508.3	1143		904.2	779.7	1229.3		0.0957402
103888_at	41.8	80.1	120.6		39.4	19.5	30.8		0.0957839
99895_at	36.2	24.1	37.1		16.4	17.7	27.6		0.0958206
161841_r_at	387.3	195.6	512.1		125.8	167.8	189.9		0.095838
100213_f_at	13153	14549.4	19110.4		19450.7	18742.1	21548.2		0.0958606
96888_at	2380.3	2459.9	2134.7		2549	2514	2843.4		0.095898
160487_at	129.2	182.6	108.9		79.7	14.9	102.9		0.095906
160847_at	289.5	383.4	320.7		289.3	214	113.6		0.0959503
100336_s_at	174.8	181	278.4		115.6	146.8	144.1		0.0959695
94327_at	205.2	340.2	314.3		352.3	409.4	388.1		0.0959733
92559_at	12.5	16.3	31		33.5	31.6	31.6		0.0961493
97341_at	303.5	409.1	371		395.9	488.2	542.7		0.0962098
103252_at	17.8	48.5	12.5		61.8	44	53.2		0.0962425
95423_at	182.2	150.6	283.1		286	390.8	284.8		0.0962628
104272_s_at	186.5	173.6	160		180.6	277.5	272.7		0.0963844
102142_r_at	87.6	64.7	108.7		62.9	20.3	57.8		0.0965053
99108_s_at	60.4	73.2	110.8		44	42.6	55.9		0.0965488
99872_s_at	1471.8	1920.8	1179.2		1875.1	2017.9	2352.9		0.0965672
101642_at	44.5	57.9	57.9		39.6	40.4	47.3		0.0968487
99959_at	216.1	172.4	230.5		124.4	180.7	158.7		0.0968603
160692_at	26.8	14.4	42.2		9.7	10.2	11.3		0.0968614
98331_at	94.6	41.4	123.1		41.2	25.7	34.4		0.0969477
100749_at	107.6	77.9	74.5		64.1	50	68.7		0.0970781
161505_i_at	57.2	17.4	37.2		9.7	13.8	13.5		0.0973288
161970_f_at	178.7	163.1	160.5		161.7	73.1	77.4		0.0973812
161654_r_at	113.3	12.6	53.3		175.7	100.6	138.3		0.0973979
160245_at	251.7	264.7	109.4		328.7	447.9	291.9		0.0974796
95303_at	137.8	56.1	99.9		64.3	26.3	32.9		0.097558
160155_at	22.9	18.2	27.3		10.9	19.7	4.2		0.0975888
101056_at	260.2	280.3	208.1		215.4	192.3	138.5		0.0976376
93520_at	111.1	80.4	85.7		69.1	77.5	50.2		0.0976425
98971_at	20.7	42.7	73.1		7.5	11.9	17.3		0.0976828
161069_at	17.9	26.2	51.3		14.9	6.7	6.6		0.0977849
93241_r_at	33.7	64.3	84.6		34.6	24.2	26.1		0.0977914
96968_at	171.4	149.3	260.8		100.5	82.2	146.6		0.0979851
95321_at	9.4	7.4	10.9		6.8	7	7.3		0.0981888
99893_at	172.4	245.2	247.1		317.7	258.5	281.9		0.0982307
101138_at	83.3	323.5	228		64.5	64.2	55.9		0.0982571
99598_g_at	1709	1567.2	1940.1		1254.7	1337.6	1622.2		0.098327
99998_at	25.9	25.9	31.4		20.9	21	25.7		0.0983702
162385_i_at	28.1	52.2	56.7		28.3	11	29.1		0.0985879
161662_f_at	33.2	69.9	35.6		13.9	29.9	7.2		0.0986049
96688_at	88.8	74.9	41		40.6	39.1	32.2		0.0986672
93992_at	315.7	430.6	322.6		431.9	432.8	444.8		0.0988233
92586_at	778.3	540.7	471.6		771.3	833.8	793.9		0.0988303
92269_r_at	67.2	50.3	94.5		51.5	35.4	35.5		0.098874
95997_at	85.4	105.4	52.9		35.9	52.6	51.1		0.0988873
97939_at	459.7	454.8	410.4		247.8	399.3	365.9		0.0989659
94721_at	22	37	84.4		8.1	6.9	7.6		0.0989908
102656_at	38.9	28.2	59.4		21.7	8.6	27.4		0.0990034
102266_at	66.1	217.3	46.6		261	204.8	226.2		0.0990424
96694_at	121.9	68.9	89.5		8.9	65.8	55.7		0.0990865
94271_at	6.4	18.6	13.6		1.8	8.1	2.7		0.0991353
161482_f_at	55.5	30.8	113.5		19	10.2	12.4		0.0991896
102716_at	90.9	132.5	65		62.7	50.3	44.8		0.0992988
100472_at	440.6	827.7	618		358.3	286.3	457.4		0.0995016
160357_at	79	37.7	28		100	76.8	78.8		0.0995607
99640_at	319.3	325.7	287.2		351.3	324.3	366.6		0.0995767
95077_at	297.4	201.5	207		340.4	270.7	351.7		0.0995982
92938_at	535.7	879.9	389.4		346.3	246.3	259.7		0.0996176
100126_at	175.5	189.7	120		190.3	220	234.9		0.0996546
104657_at	24.8	31.9	18.1		33	37.4	55.7		0.0997062
101581_at	192.9	150.7	127		91.8	134.3	61.5		0.0997734
102009_at	1069.9	1571.9	1183.3		1633.7	1562.3	2129.9		0.0997763
104751_at	6.9	12	7		3.4	6.2	4.3		0.0998306
102399_at	43.2	21.2	35.3		20.3	18.6	19.5		0.0998313
92948_at	9.7	13	6.7		25.6	15.7	14		0.0999347
94713_at	296.4	327.2	161.5		170.8	138.1	144.5		0.0999674
160716_at	109.8	126.8	128		180.5	184.5	126		0.0999874
160563_at	127.2	117.7	95.8		79	98.9	43.7		0.100052
93294_at	115.6	102.9	75.5		114.5	136.2	167.7		0.100057
92339_at	58.3	126.9	44.5		123.2	128.9	146.6		0.100103
162346_f_at	74.7	45.5	59.7		40	45.4	39.2		0.100157
95979_at	20.7	35.8	39.8		26.3	9.2	5.2		0.100179
104419_at	82.7	81.8	79		110.8	114.3	82.7		0.100218
98823_at	27.6	6	24.2		7.4	3.1	3.6		0.100307
160356_at	446.8	510.4	549.9		549.9	582.1	577.3		0.100356
100713_at	97.7	105	76.1		74.2	73.2	38.9		0.100424
94219_at	732.8	576.4	769.1		795.2	899.3	813.3		0.100433
104577_at	47.1	68	13.7		80.6	92	67.1		0.10046
97658_f_at	29.1	58.4	19.8		93.6	46.7	85.5		0.100506
161025_f_at	260.1	205	217.8		204.4	158	184		0.100509
101004_f_at	255.7	180.5	174.7		139.5	162.7	132.3		0.100616
95878_at	6.7	6.4	5.3		8	20	28.6		0.100638
92943_at	692.9	1268.3	995.3		1327.5	1296.8	1764.3		0.100639
103675_at	32.3	71.2	55.8		81.2	71.5	110.5		0.100645
102166_g_at	69.1	43.9	50.2		21.8	11.1	47		0.100656
103714_at	15.8	55.3	50.8		10.9	19.4	9.6		0.100667
161735_r_at	186.1	94.6	186.8		45.2	63.9	118.3		0.100743
92901_at	16	11.5	11.7		17.2	19.2	30.2		0.100869
160829_at	157.3	113.7	126.2		45.4	31.4	122.3		0.100881
95952_at	467.6	568.8	248.4		629.4	638.1	620		0.101188
161859_f_at	349.6	266.7	354.6		274.7	265.3	229.3		0.101232
103736_at	341.5	314.3	188.9		169.3	182.1	191.5		0.101237
162103_i_at	48.7	21.3	59		8.5	20.6	22.9		0.101287
161172_f_at	8.2	25.5	37		4.9	4.9	7.4		0.101322
96931_at	28	21.7	24.1		22.5	11.1	16.2		0.101343
92904_at	78.6	36.9	60.1		15.7	20.9	44.2		0.101413
161548_r_at	138.2	105.6	154		87.8	34	108.4		0.101431
94194_s_at	354.7	527.9	363.8		500.9	549.9	653.3		0.101479
97886_at	35.4	138.1	34.5		137.4	145.7	263.4		0.101556
99049_at	342.5	247.8	340.7		215.3	237.7	261.8		0.101611
160212_at	187	203.9	241.1		72.7	155.2	177.6		0.10176
98784_at	1420.2	1258.3	1514.4		1260	1192.7	909.7		0.101764
101942_at	428.5	732.2	773.6		999	899.2	808.7		0.102153
93558_at	87	59.5	78.3		87.8	95.5	95.4		0.102242
102663_at	48.3	13.8	36.5		10.1	7.2	15.4		0.102341
93644_at	10.8	5.9	9.9		6.9	4.4	4.4		0.10237
102011_at	168.1	113.6	193.9		120.8	85.5	106		0.102388
102566_at	23.3	22.2	16.5		30.3	31.2	22.5		0.102409
162130_r_at	19	11.6	35.9		6.4	8.8	5.3		0.102429
92670_at	243.9	170.1	195.5		151.9	161.9	157.5		0.102562
96686_i_at	737.4	638	533.4		751.8	741.4	867.3		0.102597
104725_at	144.2	123.2	111.7		98.3	74	113		0.102632
96090_g_at	70	112.6	58.3		111.8	134.3	110.2		0.10264
94370_at	14.3	18.4	15.5		15.1	9.6	9.4		0.102667
102738_s_at	83.5	125.7	95.6		55.6	26.7	86.9		0.102669
101093_at	273	337.5	275.4		182.5	237.3	264		0.102705
162149_i_at	19.5	7.8	13.2		41.7	44	15.8		0.102892
97220_at	97.5	130.4	97.6		140.8	134.9	202		0.102896
102673_at	75.5	65.3	128.7		44.4	50.7	49.6		0.102927
97710_f_at	289	177.4	252.9		316.3	525.6	342.4		0.10296
160588_at	177.4	139.8	237.8		89.8	125	138.2		0.103099
95453_f_at	331.6	443.2	330.2		450	479.5	669		0.103116
96792_at	123.3	54.6	85.5		43.5	49.6	44.3		0.103129
93481_at	556.4	689.5	857.7		564.8	505.3	346.8		0.103146
92625_at	628.8	633.8	561.9		696.6	654.9	821.9		0.103189
92424_at	145.6	182.8	159.6		287.8	316.7	171.6		0.10322
93747_at	1681.5	1280.6	1350.4		1716.6	1853.5	1626.7		0.103251
99939_at	255.2	200.1	259		198	185.5	205.3		0.103279
160513_at	164.5	158.9	188.7		151.9	151.5	151		0.103358
95856_at	41.1	11.1	73.5		2.2	2.3	7.1		0.103369
103480_at	203.9	193.8	199.4		131.1	106	194		0.103525
96329_at	656.1	819.7	697.8		859.7	847.5	797.9		0.10354
102769_f_at	62	51.3	36.4		8.3	4.8	44.3		0.103549
92847_s_at	142.6	188.4	96.3		80.9	58	102.4		0.10359
[truncated: 10,490 more rows]
