# Supplementary material for: Using gene expression databases for classical trait QTL candidate gene discovery in the BXD recombinant inbred genetic reference population: Mouse forebrain weight
Source: BMC Genomics. 2008 Sep 25;9:444. doi: 10.1186/1471-2164-9-444 (PMC2570693; doi:10.1186/1471-2164-9-444)
Supplement: Additional file 4 — List of putative transcription factor binding sites in C57BL/6J and DBA/2J indel polymorphism. [file 1471-2164-9-444-S4.xls]

## Sheet: TNN.txt
matrix	position	core	matrix	sequence (always the	factor name	site acc
identifier	(strand)	d-score	d-score	(+)-strand is shown)
V$AML1_01	26 (-)	1	1	ACCTCa	AML-1a	R07898; R07916
V$LYF1_01	124 (-)	1	1	ttCCCCAaa	Lyf-1	R07208
V$MZF1_01	125 (-)	1	1	TCCCCaaa	MZF1	R06245
V$SRY_01	130 (+)	1	1	AAAGTtc	SRY	R07268
V$HOXA3_01	140 (-)	1	0.995	aattCTCCT	HOXA3	R09088
V$PAX2_01	149 (-)	0.98	0.965	ccgtagctgcCTCATgtgg	Pax-2	R06490
V$PAX2_01	232 (-)	0.972	0.96	ttctcagaccCTGTCcttc	Pax-2	R06488
V$SRY_01	243 (-)	1	1	tgTCCTT	SRY	R07261
